# Supplementary material for: Analyzing the symmetrical arrangement of structural repeats in proteins with CE-Symm
Source: PLoS Comput Biol. 2019 Apr 22;15(4):e1006842. doi: 10.1371/journal.pcbi.1006842 (PMC6504099; doi:10.1371/journal.pcbi.1006842)
Supplement: S2 Table — Tab-delimited file giving the symmetry and number of repeats found for each domain. Also available at https://raw.githubusercontent.com/rcsb/symmetry-benchmark/master/domain_symm_benchmark/domain_symm_benchmark_results.tsv. (TSV) [file pcbi.1006842.s007.tsv]

Domain	Group	Repeats	CESymmSymmGroup	CESymmRepeats	RDLRepeats
d1ak0a_	C1	1	C1	1	6
d1a6jb_	C1	1	C1	1	1
d1ab8b_	C1	1	C1	1	1
d1afwa2	C1	1	C1	1	3
d1al01_	C1	1	C1	1	1
d1aora1	C1	1	C1	1	9
d1aqfb3	C1	1	C1	1	4
d1auaa2	C1	1	C1	1	1
d1auub_	C1	1	C1	1	1
d1ayoa_	C1	1	C1	1	1
d1b33n_	C1	1	C1	1	1
d1b4ub_	C1	1	C1	1	1
d1b5eb_	C1	1	C1	1	1
d1b70a_	C1	1	C1	1	1
d1b79c_	C1	1	C1	1	1
d1bcmb1	C1	1	C1	1	1
d1be3f_	C1	1	C1	1	1
d1bhgb1	C1	1	C1	1	1
d1bk7a_	C1	1	C1	1	1
d1bouc_	C1	1	C1	1	3
d1brsd_	C1	1	C1	1	1
d1brwa3	C1	1	C1	1	1
d1brwb2	C1	1	C1	1	9
d1bsxb_	C1	1	C1	1	7
d1c4zb_	C1	1	C1	1	1
d1c78b_	C1	1	C1	1	1
d1c82a1	C1	1	C1	1	8
d1c9br1	C1	1	C1	1	1
d1cfea_	C1	1	C1	1	1
d1cfmc2	C1	1	C1	1	1
d1chda_	C1	1	C2	4	6
d1chmb1	C1	1	C1	1	1
d1ckra_	C1	1	C1	1	1
d1cksc_	C1	1	C1	1	1
d1cnea2	C1	1	C1	1	1
d1cq3b_	C1	1	C1	1	1
d1cy2a_	C1	1	C1	1	3
d1cyqb_	C1	1	C1	1	1
d1d2fb_	C1	1	C1	1	7
d1d3yb_	C1	1	C1	1	4
d1d4ba_	C1	1	C1	1	1
d1dg3a1	C1	1	C1	1	1
d1dl5a2	C1	1	C1	1	1
d1dmkb_	C1	1	C1	1	4
d1dqad4	C1	1	C1	1	1
d1dvkb_	C1	1	C1	1	1
d1dwma_	C1	1	C1	1	1
d1dy0a_	C1	1	C1	1	1
d1e2vc1	C1	1	C1	1	1
d1e3ha1	C1	1	C1	1	1
d1e6jp1	C1	1	C1	1	3
d1e8od_	C1	1	C1	1	1
d1e91a_	C1	1	C1	1	3
d1ed7a_	C1	1	C1	1	1
d1eiwa_	C1	1	C1	1	1
d1ejsa_	C1	1	C1	1	1
d1ejvb_	C1	1	C1	1	1
d1el6a_	C1	1	C1	1	1
d1em8c_	C1	1	C2	2	1
d1emsb1	C1	1	C1	1	1
d1enwa_	C1	1	C1	1	3
d1eqja2	C1	1	C1	1	5
d1es6a1	C1	1	C1	1	1
d1ewfa2	C1	1	C1	1	1
d1ewqa3	C1	1	C1	1	1
d1eyqa_	C1	1	C1	1	1
d1f0lb3	C1	1	C1	1	5
d1f1ja_	C1	1	C1	1	1
d1f34b_	C1	1	C1	1	1
d1f35a_	C1	1	C1	1	1
d1f3pa3	C1	1	C1	1	1
d1f3va_	C1	1	C1	1	1
d1f52k1	C1	1	C1	1	1
d1f5aa3	C1	1	C1	1	1
d1f6va_	C1	1	C1	1	1
d1f7va1	C1	1	C1	1	1
d1fkma2	C1	1	C1	1	1
d1fu1a1	C1	1	C1	1	1
d1fuif1	C1	1	C1	1	1
d1fzff1	C1	1	C1	1	1
d1g2ra_	C1	1	C1	1	1
d1g71b_	C1	1	C1	1	8
d1g73b_	C1	1	C1	1	6
d1g7da_	C1	1	C2	2	4
d1g7ka_	C1	1	C1	1	1
d1gd8e_	C1	1	C1	1	1
d1gdta2	C1	1	C1	1	5
d1gk2d_	C1	1	C1	1	1
d1gsha1	C1	1	C1	1	1
d1gtj2_	C1	1	C1	1	1
d1gtka2	C1	1	C1	1	1
d1gyza_	C1	1	C1	1	1
d1h21c_	C1	1	C1	1	1
d1h4td3	C1	1	C1	1	1
d1h5pa_	C1	1	C1	1	1
d1h8eh_	C1	1	C1	1	1
d1h8ei_	C1	1	C1	1	1
d1hf2b2	C1	1	C1	1	1
d1hfet_	C1	1	C1	1	1
d1hmja_	C1	1	C1	1	1
d1hn0a4	C1	1	C1	1	1
d1hnra_	C1	1	C1	1	1
d1hx6c1	C1	1	C1	1	1
d1hy5a_	C1	1	C2	2	1
d1i9sa_	C1	1	C1	1	3
d1iazb_	C1	1	C1	1	1
d1ieda_	C1	1	C1	1	1
d1iewa2	C1	1	C1	1	1
d1ifra_	C1	1	C1	1	1
d1ijgc_	C1	1	C1	1	1
d1ikpa3	C1	1	C1	1	4
d1iqoa_	C1	1	C1	1	1
d1is8l_	C1	1	C1	1	1
d1iwla_	C1	1	C1	1	1
d1ixfa_	C1	1	C1	1	4
d1ixmb_	C1	1	C1	1	4
d1iznd_	C1	1	C1	1	1
d1j0ta_	C1	1	C1	1	1
d1j26a_	C1	1	C1	1	1
d1j3ld_	C1	1	C1	1	3
d1j5na_	C1	1	C1	1	3
d1jalb2	C1	1	C1	1	1
d1jb0f_	C1	1	C1	1	1
d1jb0l_	C1	1	C1	1	3
d1jbia_	C1	1	C1	1	1
d1jchc1	C1	1	C1	1	1
d1jh4a_	C1	1	C1	1	1
d1jhna3	C1	1	C1	1	1
d1jkec_	C1	1	C1	1	1
d1jmug_	C1	1	C1	1	1
d1jmzg_	C1	1	C1	1	1
d1jo0a_	C1	1	C1	1	3
d1jr3e1	C1	1	C1	1	4
d1jr5b_	C1	1	C1	1	1
d1jrpc3	C1	1	C1	1	1
d1jrpe2	C1	1	C1	1	1
d1jrpe4	C1	1	C1	1	1
d1js8b1	C1	1	C1	1	1
d1jv2b3	C1	1	C1	1	1
d1jw2a_	C1	1	C1	1	1
d1k0rb4	C1	1	C1	1	1
d1k25a1	C1	1	C1	1	1
d1k28d2	C1	1	C1	1	1
d1k2fb_	C1	1	C1	1	1
d1k46a_	C1	1	C1	1	1
d1k98a3	C1	1	C1	1	1
d1kafe_	C1	1	C1	1	1
d1kcfb2	C1	1	C1	1	1
d1kjka_	C1	1	C1	1	1
d1kjua4	C1	1	C1	1	1
d1kn9d_	C1	1	C1	1	1
d1knzb_	C1	1	C1	1	4
d1ko6.2	C1	1	C1	1	1
d1kobb_	C1	1	C1	1	4
d1koya_	C1	1	C1	1	1
d1kpgb_	C1	1	C1	1	1
d1ktab_	C1	1	C1	1	1
d1kv9a1	C1	1	C1	1	1
d1kx9a_	C1	1	C1	1	3
d1kxua2	C1	1	C1	1	3
d1kyua2	C1	1	C1	1	1
d1kzha_	C1	1	C1	1	7
d1l3ld2	C1	1	C1	1	1
d1l4ia2	C1	1	C1	1	1
d1l4na_	C1	1	C1	1	1
d1l5ab2	C1	1	C1	1	1
d1l8wc_	C1	1	C1	1	1
d1lfpa_	C1	1	C1	1	1
d1lg7a_	C1	1	C1	1	1
d1ll1a1	C1	1	C1	1	4
d1ll8a_	C1	1	C1	1	1
d1lmia_	C1	1	C1	1	1
d1ln0a_	C1	1	C1	1	1
d1ltxr2	C1	1	C1	1	1
d1luga_	C1	1	C1	1	1
d1m18a_	C1	1	C1	1	1
d1m2da_	C1	1	C1	1	1
d1m2oa2	C1	1	C1	1	1
d1m2oc4	C1	1	C1	1	1
d1m2vb1	C1	1	C1	1	1
d1m5ya1	C1	1	C1	1	4
d1m6yb1	C1	1	C1	1	1
d1mb1a_	C1	1	C1	1	1
d1mb4b2	C1	1	C1	1	1
d1mbyb_	C1	1	C1	1	1
d1mdta1	C1	1	C1	1	1
d1mg4a_	C1	1	C1	1	1
d1miua1	C1	1	C1	1	1
d1miua2	C1	1	C1	1	3
d1miwb1	C1	1	C1	1	4
d1mkfb_	C1	1	C1	1	1
d1mkya3	C1	1	C1	1	1
d1ml8a_	C1	1	C1	1	1
d1mp1a_	C1	1	C1	1	1
d1mqsa_	C1	1	C1	1	6
d1msza_	C1	1	C1	1	1
d1mw5a_	C1	1	C1	1	4
d1mwpa_	C1	1	C1	1	1
d1mwub2	C1	1	C1	1	1
d1mx0a1	C1	1	C1	1	3
d1n34h_	C1	1	C1	1	1
d1n8rp_	C1	1	C1	1	1
d1n93x_	C1	1	C1	1	8
d1n9eb2	C1	1	C1	1	1
d1nbub_	C1	1	C1	1	1
d1nd5c_	C1	1	C1	1	1
d1neib_	C1	1	C1	1	1
d1nexc1	C1	1	C1	1	1
d1ng5a_	C1	1	C1	1	1
d1ng7b_	C1	1	C1	1	1
d1ng9b1	C1	1	C1	1	7
d1ni2b1	C1	1	C1	1	1
d1njha_	C1	1	C1	1	1
d1nkpb_	C1	1	C1	1	3
d1nn7a_	C1	1	C1	1	1
d1nnva_	C1	1	C1	1	1
d1nnxa_	C1	1	C1	1	1
d1nona_	C1	1	C1	1	1
d1nria_	C1	1	C1	1	4
d1nrja_	C1	1	C1	1	1
d1nvxs_	C1	1	C1	1	1
d1nwub2	C1	1	C1	1	1
d1ny8a_	C1	1	C1	1	1
d1ny9a_	C1	1	C1	1	1
d1o22a_	C1	1	C1	1	1
d1o24b_	C1	1	C1	1	3
d1o5hb_	C1	1	C1	1	4
d1o65b_	C1	1	C1	1	1
d1o6ua1	C1	1	C1	1	1
d1o70a2	C1	1	C1	1	1
d1o75b3	C1	1	C1	1	1
d1o82a_	C1	1	C1	1	1
d1o8ra_	C1	1	C1	1	1
d1o92a1	C1	1	C1	1	1
d1ob9a_	C1	1	C1	1	1
d1odha_	C1	1	C1	1	1
d1ofcx3	C1	1	C1	1	3
d1ogmx1	C1	1	C1	1	1
d1oh1a_	C1	1	C1	1	1
d1ohta_	C1	1	C1	1	1
d1oi0c_	C1	1	C1	1	1
d1oiea1	C1	1	C1	1	1
d1onif_	C1	1	C1	1	1
d1or7f_	C1	1	C1	1	1
d1orda3	C1	1	C1	1	1
d1oy8a8	C1	1	C1	1	6
d1oyda5	C1	1	C1	1	1
d1p0ya1	C1	1	C1	1	1
d1p22a1	C1	1	C1	1	1
d1p5ha_	C1	1	C1	1	1
d1p7bb2	C1	1	C1	1	1
d1p7da_	C1	1	C1	1	8
d1p7tb_	C1	1	C1	1	4
d1p9ka_	C1	1	C1	1	1
d1pbua_	C1	1	C1	1	1
d1pcva_	C1	1	C1	1	1
d1pgaa_	C1	1	C1	1	1
d1pkkb_	C1	1	C1	1	1
d1pmta1	C1	1	C1	1	4
d1pnfa2	C1	1	C1	1	1
d1pp6e_	C1	1	C1	1	1
d1pqxa_	C1	1	C2	2	1
d1preb2	C1	1	C1	1	1
d1psea_	C1	1	C1	1	1
d1ptga_	C1	1	C1	1	3
d1pu5b_	C1	1	C1	1	1
d1pugc_	C1	1	C1	1	1
d1puza_	C1	1	C1	1	1
d1pvla_	C1	1	C1	1	1
d1pylb_	C1	1	C1	1	1
d1pysb6	C1	1	C1	1	1
d1pzqb_	C1	1	C1	1	1
d1pzra_	C1	1	C1	1	1
d1q1va_	C1	1	C1	1	1
d1q1wb1	C1	1	C1	1	1
d1q48a_	C1	1	C1	1	1
d1q59a_	C1	1	C1	1	1
d1q5za_	C1	1	C1	1	6
d1q60a_	C1	1	C1	1	1
d1q87a_	C1	1	C1	1	1
d1qawa_	C1	1	C1	1	1
d1qb2b_	C1	1	C1	1	3
d1qcna1	C1	1	C1	1	1
d1qgta_	C1	1	C1	1	4
d1qhda1	C1	1	C1	1	1
d1qk2b_	C1	1	C1	1	4
d1qnda_	C1	1	C1	1	1
d1qoub_	C1	1	C1	1	1
d1qr0a2	C1	1	C1	1	1
d1qs0a_	C1	1	C1	1	1
d1qu4b1	C1	1	C1	1	1
d1qw2a_	C1	1	C1	1	1
d1qwja_	C1	1	C1	1	5
d1qwya_	C1	1	C1	1	1
d1qxpb3	C1	1	C1	1	1
d1r4xa1	C1	1	C1	1	1
d1r5sa_	C1	1	C1	1	1
d1r7ma1	C1	1	C1	1	1
d1r8ia_	C1	1	C1	1	6
d1rf8b_	C1	1	C1	1	1
d1rh1a1	C1	1	C1	1	1
d1riqa1	C1	1	C1	1	5
d1rjaa_	C1	1	C1	1	1
d1rmva_	C1	1	C1	1	1
d1ro7a_	C1	1	C1	1	3
d1rq6a_	C1	1	C1	1	1
d1rtyb_	C1	1	C1	1	1
d1rv9a_	C1	1	C1	1	1
d1rx0c2	C1	1	C1	1	4
d1ryka_	C1	1	C1	1	3
d1rylb_	C1	1	C1	1	1
d1s0wd_	C1	1	C1	1	1
d1s2xa_	C1	1	C1	1	4
d1s3ha1	C1	1	C1	1	1
d1s7mf_	C1	1	C1	1	1
d1s7za_	C1	1	C1	1	1
d1sb0a_	C1	1	C1	1	3
d1sbxa_	C1	1	C1	1	1
d1sd0a1	C1	1	C1	1	1
d1sfea1	C1	1	C1	1	1
d1sfke_	C1	1	C1	1	1
d1sj5b_	C1	1	C1	1	1
d1slma1	C1	1	C1	1	1
d1slqd_	C1	1	C1	1	1
d1sqga1	C1	1	C1	1	4
d1sr8a_	C1	1	C1	1	3
d1srqa_	C1	1	C1	1	1
d1sv6d_	C1	1	C1	1	1
d1syea_	C1	1	C1	1	1
d1sz0b3	C1	1	C1	1	1
d1szqb_	C1	1	C1	1	1
d1t11a2	C1	1	C1	1	1
d1t1ea2	C1	1	C1	1	1
d1t3ta1	C1	1	C1	1	1
d1t3ta4	C1	1	C1	1	1
d1t3ud_	C1	1	C1	1	1
d1t3xa_	C1	1	C1	1	3
d1t5sa1	C1	1	C1	1	1
d1t77c1	C1	1	C1	1	1
d1t84a_	C1	1	C1	1	1
d1t94a2	C1	1	C1	1	5
d1t98a2	C1	1	C2	4	6
d1tbaa_	C1	1	C1	1	1
d1td6a_	C1	1	C1	1	8
d1tf5a2	C1	1	C1	1	7
d1tfoa_	C1	1	C1	1	1
d1tm9a_	C1	1	C1	1	1
d1tola1	C1	1	C1	1	1
d1tova_	C1	1	C1	1	1
d1ts4b2	C1	1	C1	1	1
d1tula_	C1	1	C1	1	1
d1twfc2	C1	1	C1	1	1
d1tyeb1	C1	1	C1	1	1
d1tzoe_	C1	1	C1	1	1
d1u00a1	C1	1	C1	1	4
d1u0bb2	C1	1	C1	1	4
d1u4qb3	C1	1	C2	2	3
d1u6jl_	C1	1	C1	1	7
d1u7zc_	C1	1	C1	1	1
d1u8rh3	C1	1	C1	1	1
d1u8wc_	C1	1	C1	1	1
d1uaga1	C1	1	C2	2	1
d1uc2b_	C1	1	C1	1	1
d1uf9b_	C1	1	C1	1	1
d1ufza_	C1	1	C1	1	1
d1ugia_	C1	1	C1	1	1
d1ui5a2	C1	1	C1	1	4
d1uj8a1	C1	1	C1	1	3
d1ujra_	C1	1	C1	1	1
d1usvh_	C1	1	C1	1	3
d1utub1	C1	1	C1	1	4
d1uw7a_	C1	1	C1	1	1
d1uw9w_	C1	1	C1	1	1
d1ux5a_	C1	1	C1	1	1
d1v0fd2	C1	1	C1	1	1
d1v2ba_	C1	1	C1	1	1
d1v5ra1	C1	1	C1	1	1
d1v65a_	C1	1	C1	1	1
d1v8og_	C1	1	C1	1	1
d1vaza_	C1	1	C1	1	1
d1vddc_	C1	1	C1	1	4
d1vhoa1	C1	1	C1	1	1
d1viia_	C1	1	C1	1	1
d1visa2	C1	1	C1	1	1
d1vklb4	C1	1	C1	1	1
d1vkmf_	C1	1	C1	1	1
d1vmga_	C1	1	C1	1	1
d1vpza_	C1	1	C1	1	1
d1vq9j1	C1	1	C1	1	1
d1vs6i1	C1	1	C1	1	1
d1vs7s1	C1	1	C1	1	1
d1vyia_	C1	1	C1	1	4
d1w0kb1	C1	1	C1	1	4
d1w2da_	C1	1	C1	1	1
d1w53a_	C1	1	C1	1	4
d1w7aa4	C1	1	C1	1	1
d1wd9a1	C1	1	C1	1	1
d1we5a1	C1	1	C1	1	1
d1wfja_	C1	1	C1	1	1
d1wgka_	C1	1	C1	1	1
d1wiaa_	C1	1	C1	1	1
d1wixa_	C1	1	C2	2	5
d1wlgb_	C1	1	C1	1	1
d1wmib1	C1	1	C1	1	1
d1wnaa_	C1	1	C1	1	1
d1wola_	C1	1	D2	4	1
d1wpbo_	C1	1	C1	1	3
d1wtfc_	C1	1	C1	1	1
d1wv8a1	C1	1	C1	1	1
d1wwqa1	C1	1	C1	1	3
d1x0ha1	C1	1	C1	1	1
d1x3aa1	C1	1	C1	1	3
d1x40a1	C1	1	C1	1	1
d1x52a1	C1	1	C1	1	4
d1x9na3	C1	1	C1	1	1
d1x9zb_	C1	1	C1	1	1
d1xdyh_	C1	1	C1	1	1
d1xfha_	C1	1	C1	1	11
d1xfsb_	C1	1	C1	1	1
d1xhsa_	C1	1	C1	1	1
d1xmma2	C1	1	C1	1	1
d1xo8a_	C1	1	C1	1	1
d1xpna_	C1	1	C1	1	1
d1xqba_	C1	1	C1	1	1
d1xsfa1	C1	1	C1	1	1
d1xszb2	C1	1	C1	1	1
d1xuua1	C1	1	C1	1	1
d1xvha1	C1	1	C1	1	1
d1xxea1	C1	1	C1	1	1
d1y0na_	C1	1	C1	1	1
d1y4ka1	C1	1	C1	1	1
d1y5ic1	C1	1	C1	1	5
d1y7mb2	C1	1	C1	1	1
d1ybeb2	C1	1	C1	1	1
d1ydua1	C1	1	C1	1	1
d1ydxa2	C1	1	C1	1	1
d1yfnb_	C1	1	C1	1	1
d1yh5a1	C1	1	C1	1	1
d1yntg2	C1	1	C1	1	1
d1yoza1	C1	1	C2	4	4
d1yqfc1	C1	1	C1	1	1
d1yqwa_	C1	1	C1	1	1
d1ysea1	C1	1	C1	1	3
d1ywta_	C1	1	C1	1	7
d1ywya1	C1	1	C1	1	1
d1yylg_	C1	1	C1	1	1
d1yywc1	C1	1	C1	1	1
d1yzpa_	C1	1	C1	1	1
d1yzya1	C1	1	C1	1	13
d1z1ab_	C1	1	C1	1	1
d1z3eb1	C1	1	C1	1	1
d1z3ya2	C1	1	C1	1	1
d1z67a1	C1	1	C1	1	1
d1zata1	C1	1	C1	1	1
d1zawa1	C1	1	C1	1	4
d1zbpa1	C1	1	C1	1	4
d1zd0a1	C1	1	C1	1	1
d1zdxa1	C1	1	C1	1	1
d1zela2	C1	1	C1	1	1
d1zg8a_	C1	1	C1	1	3
d1zgha2	C1	1	C1	1	1
d1zjca1	C1	1	C1	1	1
d1zpsb_	C1	1	C1	1	1
d1zq1d3	C1	1	C1	1	1
d2a2ld_	C1	1	C1	1	1
d2a6qd_	C1	1	C1	1	1
d2a7ki1	C1	1	C1	1	1
d2a8ea1	C1	1	C1	1	1
d2a9sa1	C1	1	C1	1	1
d2a9ua1	C1	1	C1	1	4
d2aj7b_	C1	1	C1	1	1
d2ajff_	C1	1	C1	1	1
d2auwb2	C1	1	C1	1	1
d2avua1	C1	1	C1	1	1
d2ax3a2	C1	1	C1	1	4
d2axth1	C1	1	C1	1	1
d2azeb1	C1	1	C1	1	1
d2b3wa1	C1	1	C1	1	1
d2bh1y_	C1	1	C1	1	1
d2bp5m1	C1	1	C1	1	1
d2btvb_	C1	1	C1	1	1
d2bufh_	C1	1	C1	1	1
d2bw3b1	C1	1	C1	1	3
d2bz1a1	C1	1	C1	1	1
d2bzea1	C1	1	C1	1	1
d2bzza_	C1	1	C1	1	1
d2c2lb1	C1	1	C1	1	7
d2c34a1	C1	1	C1	1	1
d2c39b2	C1	1	C1	1	1
d2c5sa2	C1	1	C1	1	3
d2c86b1	C1	1	C1	1	1
d2cbib1	C1	1	C1	1	3
d2cfdb1	C1	1	C1	1	1
d2cfea1	C1	1	C1	1	1
d2clye1	C1	1	C1	1	3
d2cmec_	C1	1	C1	1	1
d2cmza1	C1	1	C1	1	1
d2cqna1	C1	1	C1	1	1
d2cr9a1	C1	1	C1	1	1
d2crua1	C1	1	C1	1	3
d2csba5	C1	1	C1	1	1
d2cv1a1	C1	1	C1	1	6
d2cwda_	C1	1	C1	1	1
d2cxfa1	C1	1	C1	1	5
d2cyxa_	C1	1	C1	1	1
d2d0pb1	C1	1	C1	1	1
d2diga1	C1	1	C1	1	1
d2dioc_	C1	1	C1	1	3
d2dk4a1	C1	1	C1	1	1
d2dlbb_	C1	1	C1	1	1
d2dm9a1	C1	1	C1	1	1
d2dsmb1	C1	1	C1	1	1
d2e2jj1	C1	1	C1	1	1
d2e4pa_	C1	1	C1	1	1
d2e9xa1	C1	1	C1	1	4
d2e9xh2	C1	1	C1	1	1
d2enxb_	C1	1	C1	1	4
d2es9a1	C1	1	C1	1	1
d2evda_	C1	1	C1	1	4
d2ewja_	C1	1	C1	1	1
d2exna1	C1	1	C1	1	1
d2eyqa6	C1	1	C1	1	4
d2ezxa_	C1	1	C1	1	1
d2f1mc_	C1	1	C1	1	1
d2f4lb_	C1	1	C1	1	1
d2f5tx1	C1	1	C2	2	1
d2f5tx2	C1	1	C1	1	1
d2fb5b_	C1	1	C1	1	5
d2fcca_	C1	1	C1	1	1
d2fdob_	C1	1	C1	1	1
d2fe0a1	C1	1	C1	1	1
d2ffgb_	C1	1	C1	1	1
d2fhza1	C1	1	C1	1	1
d2fi9a1	C1	1	C1	1	1
d2fiya1	C1	1	C1	1	4
d2fk3f_	C1	1	C1	1	1
d2fm8c1	C1	1	C1	1	5
d2fpna1	C1	1	C1	1	1
d2fqla1	C1	1	C1	1	1
d2fsra1	C1	1	C1	1	1
d2fsua1	C1	1	C1	1	3
d2fu3a1	C1	1	C1	1	1
d2fuga3	C1	1	C2	2	1
d2fuge1	C1	1	C1	1	1
d2fv4b1	C1	1	C1	1	1
d2fy8h2	C1	1	C1	1	1
d2g1da1	C1	1	C1	1	1
d2g38b1	C1	1	C1	1	6
d2gbsa1	C1	1	C1	1	1
d2gdta1	C1	1	C1	1	1
d2gfqa1	C1	1	C1	1	1
d2gi3a1	C1	1	C2	2	1
d2gmoa1	C1	1	C1	1	1
d2gnxa1	C1	1	C1	1	5
d2gp4a2	C1	1	C1	1	1
d2gpia1	C1	1	C1	1	1
d2gqba1	C1	1	C1	1	1
d2grpb_	C1	1	C1	1	3
d2gsva1	C1	1	C1	1	1
d2gtvx1	C1	1	C1	1	3
d2guka1	C1	1	C1	1	4
d2gvia1	C1	1	C1	1	1
d2gx9a1	C1	1	C1	1	1
d2gzoa1	C1	1	C1	1	1
d2h1ta1	C1	1	C1	1	1
d2h3ra1	C1	1	C1	1	1
d2h4oc_	C1	1	C1	1	1
d2h7aa1	C1	1	C1	1	1
d2h8ea_	C1	1	C1	1	1
d2haja1	C1	1	C1	1	1
d2hfqa1	C1	1	C1	1	1
d2hg7a1	C1	1	C1	1	1
d2hgjk2	C1	1	C1	1	1
d2hh6a1	C1	1	C1	1	4
d2hnga1	C1	1	C1	1	1
d2hwja1	C1	1	C1	1	1
d2hyec3	C1	1	C1	1	5
d2i1sa1	C1	1	C1	1	1
d2i2vh1	C1	1	C1	1	1
d2i5ha1	C1	1	C1	1	3
d2i5ua1	C1	1	C1	1	3
d2i6ba_	C1	1	C1	1	1
d2i71b1	C1	1	C1	1	7
d2i91a2	C1	1	C1	1	1
d2i9za1	C1	1	C1	1	1
d2ia1a1	C1	1	C1	1	1
d2ia7a1	C1	1	C1	1	1
d2iaya1	C1	1	C1	1	1
d2icga1	C1	1	C1	1	1
d2icua_	C1	1	C1	1	1
d2iecd_	C1	1	C1	1	1
d2if1a_	C1	1	C1	1	1
d2ijra1	C1	1	C1	1	7
d2ioja1	C1	1	C1	1	3
d2iubd1	C1	1	C1	1	3
d2ixpd_	C1	1	C1	1	6
d2iyja1	C1	1	C1	1	1
d2izva1	C1	1	C1	1	1
d2j03c1	C1	1	C1	1	1
d2j08a2	C1	1	C1	1	3
d2jeka1	C1	1	C1	1	1
d2jffa3	C1	1	C1	1	1
d2jn7a1	C1	1	C1	1	1
d2jn9a1	C1	1	C1	1	1
d2jova1	C1	1	C1	1	1
d2k2na1	C1	1	C1	1	1
d2k8ea2	C1	1	C1	1	1
d2mbra2	C1	1	C1	1	1
d2nmmc_	C1	1	C1	1	1
d2nn4a1	C1	1	C2	2	1
d2nqsb2	C1	1	C1	1	1
d2nr9a1	C1	1	C1	1	3
d2nrqa1	C1	1	C1	1	1
d2nuna1	C1	1	C1	1	4
d2nvye1	C1	1	C1	1	1
d2nwta1	C1	1	C1	1	1
d2o35a1	C1	1	C1	1	1
d2o5ha1	C1	1	C1	1	3
d2oeba1	C1	1	C1	1	4
d2ohwb_	C1	1	C1	1	1
d2ookb_	C1	1	C1	1	1
d2ot3a_	C1	1	C1	1	8
d2ou6a1	C1	1	C1	1	1
d2oy9b_	C1	1	C1	1	1
d2p3pb_	C1	1	C1	1	1
d2p5zx1	C1	1	C1	1	1
d2p62a1	C1	1	C1	1	1
d2p6va1	C1	1	C1	1	1
d2p6ya_	C1	1	C1	1	1
d2p84a1	C1	1	C1	1	1
d2p9ie_	C1	1	C1	1	3
d2p9kd1	C1	1	C1	1	1
d2p9pg_	C1	1	C1	1	4
d2penf1	C1	1	C1	1	4
d2pfla_	C1	1	C1	1	1
d2pifb1	C1	1	C2	2	1
d2pjsb_	C1	1	C1	1	1
d2pk8a_	C1	1	C1	1	1
d2prrj_	C1	1	C1	1	3
d2psba1	C1	1	C1	1	1
d2ptha_	C1	1	C1	1	4
d2q0zx1	C1	1	C1	1	1
d2q22b_	C1	1	C1	1	3
d2q3na1	C1	1	C1	1	3
d2q3vb_	C1	1	C1	1	1
d2q4ka_	C1	1	C1	1	4
d2qa4p1	C1	1	C1	1	4
d2qbez1	C1	1	C1	1	1
d2qlvd_	C1	1	C1	1	1
d2qswa1	C1	1	C1	1	1
d2qtpa1	C1	1	C1	1	1
d2qw7g_	C1	1	C1	1	1
d2r6gf1	C1	1	C1	1	3
d2r6ib1	C1	1	C1	1	1
d2r7pa1	C1	1	C1	1	1
d2r7pa2	C1	1	C1	1	1
d2r82a2	C1	1	C1	1	1
d2ralb2	C1	1	C1	1	1
d2rh3a1	C1	1	C2	2	1
d2uxdr1	C1	1	C1	1	1
d2v0ea1	C1	1	C1	1	1
d2v7gd_	C1	1	C1	1	7
d2v7va1	C1	1	C1	1	1
d2v8ca_	C1	1	C2	2	1
d2vawa2	C1	1	C1	1	3
d2vgma1	C1	1	C1	1	1
d2vhmm1	C1	1	C1	1	1
d2vj8a2	C1	1	C1	1	1
d2vt1.1	C1	1	C1	1	1
d2vxaf_	C1	1	C1	1	1
d2wb0x1	C1	1	C1	1	3
d2wh5a_	C1	1	C1	1	1
d2wu1b_	C1	1	C1	1	1
d2wwob_	C1	1	C1	1	1
d2x0sa3	C1	1	C1	1	5
d2y6tg_	C1	1	C1	1	1
d2ya3b_	C1	1	C1	1	1
d2yvxa3	C1	1	C1	1	6
d2ywqc_	C1	1	C1	1	1
d3a7la_	C1	1	C1	1	1
d3ag1q_	C1	1	C1	1	1
d3aita_	C1	1	C1	1	1
d3arcu_	C1	1	C1	1	1
d3b6na_	C1	1	C1	1	1
d3beca2	C1	1	C1	1	1
d3bhxa2	C1	1	C1	1	1
d3bp9o_	C1	1	C1	1	3
d3bsda_	C1	1	C1	1	5
d3c8wd_	C1	1	C1	1	1
d3cc7y1	C1	1	C1	1	1
d3ccdb_	C1	1	C1	1	1
d3ccvr1	C1	1	C1	1	1
d3ci0k1	C1	1	C1	1	1
d3cpta_	C1	1	C1	1	1
d3cx5l1	C1	1	C1	1	4
d3cxhn1	C1	1	C1	1	5
d3cxhs_	C1	1	C1	1	1
d3d1mb_	C1	1	C1	1	1
d3d5aj1	C1	1	C2	2	1
d3d5rc1	C1	1	C1	1	1
d3dkma_	C1	1	C1	1	1
d3dlda_	C1	1	C1	1	1
d3domd_	C1	1	C1	1	1
d3duea1	C1	1	C1	1	1
d3eaaa_	C1	1	C1	1	3
d3eeqa1	C1	1	C1	1	1
d3ej3c_	C1	1	C1	1	1
d3eqlo_	C1	1	C1	1	1
d3er9b_	C1	1	C1	1	1
d3ft1d_	C1	1	C1	1	1
d3h0na_	C1	1	C1	1	3
d3hhwk_	C1	1	C1	1	4
d3hxae_	C1	1	C1	1	3
d3ijwa_	C1	1	C1	1	1
d3kmpb_	C1	1	C1	1	1
d3kmtb_	C1	1	C1	1	1
d3koua_	C1	1	C1	1	1
d3laib_	C1	1	C1	1	4
d3lnoc_	C1	1	C1	1	1
d3lpxa_	C1	1	C1	1	1
d3ls6b_	C1	1	C1	1	1
d3mlia_	C1	1	C1	1	3
d3mw6a_	C1	1	C1	1	1
d3n81e_	C1	1	C1	1	9
d3osxa_	C1	1	C1	1	1
d3p4pc_	C1	1	C1	1	4
d3pfua_	C1	1	C1	1	1
d3pmra_	C1	1	C1	1	6
d3pnqb_	C1	1	C1	1	4
d3q3va_	C1	1	C1	1	6
d3q5va_	C1	1	C1	1	1
d3q8xa_	C1	1	C1	1	3
d3qn2a_	C1	1	C1	1	1
d3r4la_	C1	1	C1	1	1
d3r9vb_	C1	1	C1	1	1
d3rngc_	C1	1	C1	1	1
d3ro5a_	C1	1	C1	1	9
d3rrcb_	C1	1	C1	1	1
d3s6aa_	C1	1	C1	1	4
d3spwb_	C1	1	C1	1	6
d3ssia_	C1	1	C1	1	1
d3u8np_	C1	1	C1	1	1
d4ecab_	C1	1	C1	1	4
d1a0pa1	C2	2	C1	1	4
d1ao6a1	C2	2	C2	2	3
d1aorb2	C2	2	C2	2	1
d1b0ja2	C2	2	C1	1	1
d1b4ra_	C2	2	C2	2	1
d1b65b_	C2	2	C2	2	1
d1bhdb_	C2	2	C2	2	4
d1c0mc1	C2	2	C1	1	1
d1ckva_	C2	2	C1	1	1
d1cwva2	C2	2	C1	1	1
d1dcea2	C2	2	C1	1	1
d1djwa1	C2	2	C2	2	4
d1dqad1	C2	2	C2	2	1
d1e2ba_	C2	2	C2	2	1
d1ekra_	C2	2	C2	2	1
d1eqrb2	C2	2	C2	2	1
d1eu3b1	C2	2	C1	1	1
d1euqa1	C2	2	C2	2	1
d1f53a_	C2	2	C2	2	1
d1fa0b1	C2	2	C2	2	1
d1ffwd_	C2	2	C2	2	1
d1fiqa1	C2	2	C2	2	1
d1ftra1	C2	2	C1	1	1
d1g7ta3	C2	2	C1	1	5
d1g8kc2	C2	2	C2	2	4
d1gh8a_	C2	2	C2	2	1
d1ib8a2	C2	2	C2	2	1
d1ig3a1	C2	2	C2	2	1
d1ilda_	C2	2	C1	1	4
d1in0a2	C2	2	C2	2	1
d1iujb_	C2	2	C2	2	1
d1j31b_	C2	2	C2	2	1
d1j4zm1	C2	2	C2	2	4
d1jjcb4	C2	2	C2	2	1
d1jjhb_	C2	2	C2	2	1
d1jnpb_	C2	2	C2	2	1
d1jyha_	C2	2	C2	2	1
d1kk1a2	C2	2	C2	2	1
d1kk7a1	C2	2	C1	1	1
d1kkeb2	C2	2	C2	2	1
d1kkga_	C2	2	C2	2	1
d1kplb_	C2	2	C2	2	11
d1kpta_	C2	2	C1	1	1
d1kqca_	C2	2	C2	2	6
d1krha1	C2	2	C2	2	1
d1l9la_	C2	2	C2	2	1
d1lxja_	C2	2	C2	2	1
d1mbxa_	C2	2	C2	2	1
d1n0fc_	C2	2	C2	2	1
d1n5wb2	C2	2	C1	1	1
d1nmpd_	C2	2	C2	2	7
d1nzia1	C2	2	C2	2	1
d1o2fb_	C2	2	C2	2	1
d1o75b1	C2	2	C2	2	1
d1o7ib_	C2	2	C1	1	1
d1o8bb2	C2	2	C2	2	1
d1o98a1	C2	2	C2	2	5
d1or6b_	C2	2	C1	1	4
d1osya_	C2	2	C1	1	1
d1oy8a3	C2	2	C2	2	1
d1p6va_	C2	2	C2	2	1
d1pj6a1	C2	2	C2	2	1
d1poqa_	C2	2	C2	2	1
d1pq4a_	C2	2	C1	1	1
d1r0bl1	C2	2	C2	2	1
d1r52c_	C2	2	C2	2	1
d1ravb_	C2	2	C2	2	4
d1rcua_	C2	2	C2	2	1
d1so9a_	C2	2	C2	2	1
d1sr3a_	C2	2	C1	1	1
d1sr9b3	C2	2	C2	2	1
d1t36e2	C2	2	C2	2	1
d1t3ta3	C2	2	C2	2	1
d1t5ja_	C2	2	C2	2	4
d1t6la1	C2	2	C2	2	1
d1tlwb_	C2	2	C2	2	3
d1tmia_	C2	2	C2	2	1
d1txoa_	C2	2	C2	2	1
d1u2ca2	C2	2	C2	2	1
d1u84a_	C2	2	C2	2	1
d1u8ua_	C2	2	C1	1	5
d1utaa_	C2	2	C2	2	1
d1v1mb2	C2	2	C2	2	3
d1vaja1	C2	2	C2	2	1
d1vbva1	C2	2	C1	1	1
d1vdxa_	C2	2	C2	2	4
d1vgya2	C2	2	C2	2	1
d1vi7a2	C2	2	C2	2	1
d1vq4e2	C2	2	C1	1	1
d1w0je2	C2	2	C2	2	1
d1w1la1	C2	2	C1	1	1
d1wcwa_	C2	2	C2	2	7
d1wj9a2	C2	2	C2	2	1
d1wokd1	C2	2	R	2	4
d1wopa2	C2	2	C2	2	1
d1x9ga_	C2	2	C2	2	1
d1x9na1	C2	2	C2	2	8
d1xb9a_	C2	2	C2	2	1
d1xcob_	C2	2	C2	2	7
d1xkra_	C2	2	C2	2	5
d1xmpa_	C2	2	C2	4	1
d1xmqf_	C2	2	C1	1	1
d1xq4a_	C2	2	C1	1	1
d1yela1	C2	2	C2	2	1
d1yioa2	C2	2	C1	1	1
d1zagd2	C2	2	C2	2	1
d1zsoa1	C2	2	C2	2	1
d2a1bf_	C2	2	C2	2	1
d2ahja_	C2	2	C1	1	1
d2au5a1	C2	2	C2	2	3
d2bjqa2	C2	2	C2	2	1
d2ccqa1	C2	2	C2	2	1
d2cgya_	C2	2	C2	2	1
d2cxha1	C2	2	C2	2	1
d2czvc1	C2	2	C2	2	1
d2dj5a_	C2	2	C2	2	3
d2dn7a1	C2	2	C2	2	1
d2do1a1	C2	2	C2	2	1
d2exda1	C2	2	C1	1	1
d2f2ba_	C2	2	C2	2	9
d2facb_	C2	2	C2	2	1
d2fg7e2	C2	2	C2	2	1
d2gkpa1	C2	2	C2	2	1
d2h5nc_	C2	2	C2	2	3
d2h6ua_	C2	2	C2	2	1
d2hiyc_	C2	2	C2	4	1
d2hnwb_	C2	2	C2	2	1
d2i2uc2	C2	2	C1	1	1
d2ii9a_	C2	2	C2	2	1
d2it9b_	C2	2	C2	2	1
d2jn4a1	C2	2	C1	1	1
d2o8ob_	C2	2	C2	2	1
d2oaud2	C2	2	C2	2	1
d2oeqa1	C2	2	C2	2	5
d2p0mb2	C2	2	C2	2	1
d2p98a_	C2	2	C2	2	1
d2peba_	C2	2	C2	2	1
d2phcb2	C2	2	C2	2	1
d2pyqb1	C2	2	C2	2	1
d2q6ha_	C2	2	C2	2	11
d2qfib2	C2	2	C2	2	1
d2qfpd1	C2	2	C2	2	1
d2qi9b_	C2	2	C2	2	1
d2qmub1	C2	2	C2	2	1
d2v69c2	C2	2	C2	2	1
d3brxa_	C2	2	C2	2	11
d3buwb2	C2	2	C1	1	3
d3d31b1	C2	2	C2	2	1
d3ddvb_	C2	2	C2	2	1
d3dxsx_	C2	2	C2	2	1
d3eyea_	C2	2	C2	2	5
d3ezea1	C2	2	C1	1	1
d3fz2i_	C2	2	C2	2	1
d3hnym_	C2	2	C2	2	1
d3jzpa_	C2	2	C2	2	1
d3m31a_	C2	2	C2	2	7
d3m7va2	C2	2	C1	1	3
d3ob9b_	C2	2	C1	1	1
d9abpa_	C2	2	C2	2	9
d1ffta_	C3	3	C3	3	13
d1i5pa2	C3	3	C3	3	1
d1jlya1	C3	3	C3	3	3
d1lnsa1	C3	3	C1	1	1
d1r5za_	C3	3	C3	3	1
d1ttua3	C3	3	C3	3	1
d1vmob_	C3	3	C3	3	3
d1wd3a2	C3	3	C3	3	3
d2hyrb1	C3	3	C3	3	3
d3i2xa_	C3	3	C3	3	1
d1m1ha1	C4	4	C2	2	1
d1pexa_	C4	4	C4	4	4
d1vkde_	C5	5	C5	5	5
d2h2na1	C5	5	C5	5	4
d2jaja_	C5	5	C5	5	1
d1k32f2	C6	6	C6	6	6
d1q7fa_	C6	6	C6	6	1
d1qlga_	C6	6	C3	3	6
d1uyox_	C6	6	C6	6	6
d1wp5a_	C6	6	C1	1	1
d1zxua1	C6	6	C6	6	1
d2agsa2	C6	6	C3	3	6
d2ivza1	C6	6	C3	3	6
d1jofd_	C7	7	C7	7	1
d1kkta_	C7	7	C7	14	8
d1n6dd3	C7	7	C7	7	8
d1pbyb_	C7	7	C7	7	7
d1ri6a_	C7	7	C7	7	1
d1tyqc_	C7	7	C7	7	1
d1xksa_	C7	7	C1	1	8
d2g02a1	C7	7	C7	7	3
d2i5ia1	C7	7	C1	1	1
d2vdka_	C7	7	C7	7	8
d1b54a_	C8	8	C2	2	6
d1cgwa4	C8	8	C4	4	6
d1flgb_	C8	8	C1	1	4
d1hj3b2	C8	8	C8	8	8
d1ho1a_	C8	8	C4	4	6
d1i60a_	C8	8	C1	1	1
d1jpha_	C8	8	C1	1	5
d1nu8a1	C8	8	C4	4	10
d1pvnb1	C8	8	C4	4	5
d1qwga_	C8	8	C8	8	7
d1svda1	C8	8	C1	1	8
d1twsa_	C8	8	C1	1	5
d1vkfd_	C8	8	C4	4	5
d1vpqa_	C8	8	C4	4	1
d1x8ca_	C8	8	C8	8	1
d1xrsa_	C8	8	C1	1	4
d1yrra2	C8	8	C1	1	1
d2gl5a1	C8	8	C1	1	8
d2htmc_	C8	8	C1	1	7
d3fjna_	C8	8	C4	4	4
d1ea8a_	D2	4	C1	1	4
d1oedd_	D2	4	D2	4	4
d1ug7a_	D2	4	C1	1	3
d1v74b_	D2	4	C1	1	1
d1v9va1	D2	4	C1	1	3
d1x91a_	D2	4	C1	1	6
d2ap3a1	D2	4	D2	4	4
d2fefc1	D2	4	C1	1	3
d2ga0e_	D2	4	C1	1	4
d2gscb_	D2	4	D2	4	3
d2j9wa_	D2	4	C1	1	3
d2p61a1	D2	4	D2	4	1
d3dbyh2	D2	4	C1	1	3
d3g50b_	D2	4	C1	1	4
d1okca_	D3	6	C3	3	9
d1q3gl_	D3	6	D3	6	6
d1jjua5	D4	8	C4	4	4
d1y0ga_	D4	8	C2	2	4
d1i78a_	D5	10	R	5	10
d1bg1a1	H2	4	R	4	6
d2okua1	H2	4	H	4	3
d2bf0x_	H2	5	C1	1	3
d3ag1e_	H2	5	C1	1	3
d1l5ja1	H2	8	H	5	5
d1af0a1	H2	10	C1	1	1
d1k8fa_	H2	12	C1	1	4
d1p9ha_	H2	18	C1	1	1
d1hf2b1	H3	12	C1	1	1
d1l0sa_	H3	13	C1	1	4
d2b1ea_	H10	8	C1	1	13
d1qtea1	SH	12	C1	1	1
d1ltxa1	SH	15	R	7	10
d1c3oa1	R	2	C1	1	1
d1fz9f_	R	2	C1	1	5
d2apla1	R	2	C1	1	4
d2hj9c1	R	2	C1	1	1
d2o8sa1	R	2	C1	1	8
d2p0ta1	R	2	C1	1	1
d3rp2b_	R	2	C1	1	1
d3usya_	R	2	C1	1	7
d2iolb_	R	3	H	3	3
d1gxmb_	R	4	R	4	4
d1blxb_	R	5	H	5	4
d1dcec3	R	5	R	5	5
d2ajab1	R	7	C1	1	7
d1rmga_	R	12	R	12	10
d1z7xw_	R	16	R	16	16
d2uubb1	C1	1	C1	1	1
5LMN.X:83-169	C2	2	C1	1	1
d1isea_	C1	1	C1	1	3
d2gycu1	C1	1	C1	1	1
d3b60d2	C1	1	C1	1	11
