# Supplementary material for: Analyzing the symmetrical arrangement of structural repeats in proteins with CE-Symm
Source: PLoS Comput Biol. 2019 Apr 22;15(4):e1006842. doi: 10.1371/journal.pcbi.1006842 (PMC6504099; doi:10.1371/journal.pcbi.1006842)
Supplement: S3 Table — Tab-delimited file giving the 3495 entries, with annotations about the number of domains and the CE-Symm 2.0 results. Also available at https://raw.githubusercontent.com/rcsb/symmetry-benchmark/master/repeatsdb-lite/repeatsdb-benchmark.tsv. (TSV) [file pcbi.1006842.s008.tsv]

id	pdb	chain	class	rdb_regions	ecod_domains	repeats_CESymm	SymmGroup
1a0rB	1a0r	B	IV.4	1	1	7	C7
1a0tP	1a0t	P	IV.2	1	1	1	C1
1a0tQ	1a0t	Q	IV.2	1	1	1	C1
1a12A	1a12	A	IV.8	1	1	7	C7
1a12B	1a12	B	IV.8	1	1	7	C7
1a12C	1a12	C	IV.8	1	1	7	C7
1a17A	1a17	A	III.3	1	1	1	C1
1a18A	1a18	A	IV.2	1	1	1	C1
1a2nA	1a2n	A	IV.5	1	2	6	D3
1a4yA	1a4y	A	III.2	1	1	16	R
1a4yD	1a4y	D	III.2	1	1	16	R
1a9nC	1a9n	C	III.2	1	1	7	R
1aofA	1aof	A	IV.4	1	2	8	C8
1aofB	1aof	B	IV.8	1	2	8	C8
1aomA	1aom	A	IV.4	1	1	8	C8
1aomB	1aom	B	IV.8	1	2	8	C8
1aoqB	1aoq	B	IV.8	1	2	8	C8
1ap7A	1ap7	A	III.3	1	1	5	H
1avuA	1avu	A	IV.3	1	1	3	C3
1avwB	1avw	B	IV.3	1	1	3	C3
1aw1E	1aw1	E	IV.1	1	1	2	C2
1aw1G	1aw1	G	IV.1	1	1	2	C2
1aw1J	1aw1	J	IV.1	1	1	2	C2
1aw1K	1aw1	K	IV.1	1	1	2	C2
1aw2E	1aw2	E	IV.1	1	1	2	C2
1aw2K	1aw2	K	IV.1	1	1	2	C2
1awcB	1awc	B	III.3	1	1	5	H
1b3uA	1b3u	A	III.3	1	1	12	R
1b3uB	1b3u	B	III.3	1	1	12	R
1b5tA	1b5t	A	IV.1	1	1	4	C4
1b5tB	1b5t	B	IV.1	1	1	8	C8
1b5tC	1b5t	C	IV.1	1	1	4	C4
1b89A	1b89	A	III.3	1	1	1	C1
1b9tA	1b9t	A	IV.4	1	1	6	C6
1b9xA	1b9x	A	IV.4	1	1	7	C7
1b9yA	1b9y	A	IV.4	1	1	7	C7
1ba7A	1ba7	A	IV.3	1	1	3	C3
1bd8A	1bd8	A	III.3	1	1	5	H
1bheA	1bhe	A	III.1	1	1	12	R
1bi7B	1bi7	B	III.3	1	1	4	R
1bi8B	1bi8	B	III.3	1	1	5	H
1bi8D	1bi8	D	III.3	1	1	5	H
1bk5A	1bk5	A	III.3	1	1	10	H
1bk5B	1bk5	B	III.3	1	1	10	H
1bk6A	1bk6	A	III.3	1	1	10	H
1bk6B	1bk6	B	III.3	1	1	10	H
1bksA	1bks	A	IV.1	1	1	8	C8
1blxB	1blx	B	III.3	1	1	5	H
1bn8A	1bn8	A	III.1	1	1	1	C1
1bpoB	1bpo	B	III.3	2	2	1	C1
1bpoC	1bpo	C	III.3	2	2	1	C1
1bqcA	1bqc	A	IV.1	1	1	4	C4
1bu9A	1bu9	A	III.3	1	1	5	H
1bwyA	1bwy	A	IV.2	1	1	5	C5
1c5kA	1c5k	A	IV.4	1	2	6	C6
1c9iA	1c9i	A	IV.4	1	2	1	C1
1c9iB	1c9i	B	IV.4	1	2	1	C1
1c9lA	1c9l	A	IV.4	1	2	1	C1
1c9lB	1c9l	B	IV.4	1	2	7	C7
1crzA	1crz	A	IV.4	1	2	6	C6
1cvmA	1cvm	A	IV.4	1	1	3	C3
1czfA	1czf	A	III.1	1	1	11	R
1czfB	1czf	B	III.1	1	1	11	R
1d0bA	1d0b	A	III.2	1	2	8	R
1d8dA	1d8d	A	III.3	1	1	1	C1
1d8eA	1d8e	A	III.3	1	1	1	C1
1dabA	1dab	A	III.1	1	1	1	C1
1dbgA	1dbg	A	III.1	1	1	13	H
1dceA	1dce	A	III.2	2	3	1	C1
1dcqA	1dcq	A	III.3	1	2	1	C1
1dfjI	1dfj	I	III.2	1	1	16	R
1dl3A	1dl3	A	IV.1	1	1	4	C4
1dl3B	1dl3	B	IV.1	1	1	4	C4
1dlgA	1dlg	A	IV.5	1	2	6	D3
1dlgB	1dlg	B	IV.5	1	2	6	C2
1dvjA	1dvj	A	IV.1	1	1	8	C8
1dvjB	1dvj	B	IV.1	1	1	8	C8
1dvjC	1dvj	C	IV.1	1	1	4	C4
1dvjD	1dvj	D	IV.1	1	1	4	C4
1dy7A	1dy7	A	IV.8	1	1	8	C8
1e1aA	1e1a	A	IV.4	1	1	3	C3
1e8nA	1e8n	A	IV.8	1	2	1	C1
1ea0A	1ea0	A	III.1	2	5	1	C1
1ee4A	1ee4	A	III.3	1	1	10	H
1ee4B	1ee4	B	III.3	1	1	10	H
1ee5A	1ee5	A	III.3	1	1	10	H
1ee6A	1ee6	A	III.1	1	1	8	H
1eixC	1eix	C	IV.1	1	1	4	C4
1ejcA	1ejc	A	IV.5	1	2	6	D3
1ejdA	1ejd	A	IV.5	1	2	6	D3
1ejdB	1ejd	B	IV.5	1	2	6	D3
1ejlI	1ejl	I	III.3	1	1	10	H
1ejyI	1ejy	I	III.3	1	1	10	H
1elkA	1elk	A	III.3	1	1	7	R
1elwA	1elw	A	III.3	1	1	1	C1
1erjA	1erj	A	IV.4	1	1	7	C7
1erjB	1erj	B	IV.4	1	1	7	C7
1erjC	1erj	C	IV.4	1	1	7	C7
1euaA	1eua	A	IV.1	1	1	1	C1
1euaB	1eua	B	IV.1	1	1	1	C1
1euaC	1eua	C	IV.1	1	1	1	C1
1eunA	1eun	A	IV.1	1	1	8	C8
1eunB	1eun	B	IV.1	1	1	1	C1
1eunC	1eun	C	IV.1	1	1	1	C1
1ewwA	1eww	A	III.1	1	1	1	C1
1eynA	1eyn	A	IV.5	1	2	6	D3
1ezgA	1ezg	A	III.1	1	1	1	C1
1f6pA	1f6p	A	IV.1	1	1	8	C8
1f73D	1f73	D	IV.1	1	1	1	C1
1f9cA	1f9c	A	IV.1	1	2	1	C1
1fblA	1fbl	A	IV.4	1	2	1	C1
1fchA	1fch	A	III.3	1	1	1	C1
1fchB	1fch	B	III.3	1	1	7	R
1fdzB	1fdz	B	IV.1	1	1	1	C1
1fj1E	1fj1	E	III.5	1	1	1	C1
1fj1F	1fj1	F	III.5	1	1	1	C1
1fn0A	1fn0	A	IV.3	1	1	3	C3
1fppA	1fpp	A	III.3	1	1	1	C1
1fq0A	1fq0	A	IV.1	1	1	1	C1
1fq0B	1fq0	B	IV.1	1	1	1	C1
1fq0C	1fq0	C	IV.1	2	1	8	C8
1fqvA	1fqv	A	III.2	1	2	10	R
1fqvC	1fqv	C	III.2	1	2	10	R
1fqvE	1fqv	E	III.2	1	2	10	R
1fqvG	1fqv	G	III.2	1	2	10	R
1fqvI	1fqv	I	III.2	1	2	1	C1
1fqvK	1fqv	K	III.2	1	2	10	R
1fqvM	1fqv	M	III.2	1	2	10	R
1fqvO	1fqv	O	III.2	1	2	10	R
1fs2A	1fs2	A	III.2	1	2	1	C1
1fs2C	1fs2	C	III.2	1	2	1	C1
1ft1A	1ft1	A	III.3	1	1	8	R
1ft2A	1ft2	A	III.3	1	1	1	C1
1fwrA	1fwr	A	IV.1	1	1	1	C1
1fwrB	1fwr	B	IV.1	1	1	8	C2
1fwrC	1fwr	C	IV.1	1	1	8	C8
1fxjB	1fxj	B	III.1	1	2	1	C1
1g3jA	1g3j	A	III.3	1	1	1	C1
1g3jC	1g3j	C	III.3	1	1	10	H
1g3nB	1g3n	B	III.3	1	1	5	H
1g3nF	1g3n	F	III.3	1	1	5	H
1g4eB	1g4e	B	IV.1	1	1	4	C4
1g4pA	1g4p	A	IV.1	1	1	1	C1
1g4pB	1g4p	B	IV.1	1	1	4	C4
1g4sA	1g4s	A	IV.1	1	1	4	C4
1g4tB	1g4t	B	IV.1	1	1	4	C4
1g61A	1g61	A	IV.7	1	1	5	C5
1g61B	1g61	B	IV.7	1	1	5	C5
1g62A	1g62	A	IV.7	1	1	5	C5
1g6cA	1g6c	A	IV.1	1	1	4	C4
1g6sA	1g6s	A	IV.5	1	2	6	D3
1g6tA	1g6t	A	IV.5	1	2	6	D3
1g9uA	1g9u	A	III.1	1	1	15	R
1gcjA	1gcj	A	III.3	1	1	10	R
1gcjB	1gcj	B	III.3	1	1	10	H
1geqA	1geq	A	IV.1	1	1	4	C4
1geqB	1geq	B	IV.1	1	1	2	C2
1gfnA	1gfn	A	IV.2	1	1	1	C1
1gg2B	1gg2	B	IV.4	1	1	7	C7
1go8P	1go8	P	III.1	1	2	1	C1
1gotB	1got	B	IV.4	1	1	7	C7
1gp2B	1gp2	B	IV.4	1	1	7	C7
1gq1A	1gq1	A	IV.8	1	2	8	C8
1gq8A	1gq8	A	III.1	1	1	1	C1
1gvmA	1gvm	A	III.4	1	1	1	C1
1gvmB	1gvm	B	III.4	1	1	6	H
1gvmC	1gvm	C	III.4	1	1	1	C1
1gvmD	1gvm	D	III.4	1	1	1	C1
1gvmE	1gvm	E	III.4	1	1	1	C1
1gvmF	1gvm	F	III.4	1	1	1	C1
1gwbA	1gwb	A	III.1	1	1	10	R
1gwbB	1gwb	B	III.1	1	1	10	R
1gxrA	1gxr	A	IV.4	1	1	7	C7
1gxrB	1gxr	B	IV.4	1	1	7	C7
1gyeB	1gye	B	IV.8	1	1	5	C5
1gyhB	1gyh	B	IV.4	1	1	5	C5
1gyhD	1gyh	D	IV.4	1	1	5	C5
1gyhF	1gyh	F	IV.4	1	1	5	C5
1gzjA	1gzj	A	IV.1	1	1	8	C8
1gzjB	1gzj	B	IV.1	1	1	8	C8
1h09A	1h09	A	III.4	2	2	1	C1
1h11A	1h11	A	IV.1	1	1	8	C8
1h1nA	1h1n	A	IV.1	1	1	8	C8
1h1nB	1h1n	B	IV.1	1	1	8	C8
1h1yB	1h1y	B	IV.1	1	1	8	C8
1h1zB	1h1z	B	IV.1	1	1	2	C2
1h2jA	1h2j	A	IV.1	1	1	8	C8
1h2vC	1h2v	C	III.3	3	3	1	C1
1h2xA	1h2x	A	IV.8	1	2	1	C1
1h2zA	1h2z	A	IV.8	1	2	1	C1
1h3iA	1h3i	A	III.5	2	2	1	C1
1h3iB	1h3i	B	III.5	2	2	1	C1
1h4iA	1h4i	A	IV.8	1	1	1	C1
1h4iC	1h4i	C	IV.8	1	1	4	C4
1h4jC	1h4j	C	IV.8	1	1	1	C1
1h4jE	1h4j	E	IV.8	1	1	1	C1
1h4jG	1h4j	G	IV.8	1	1	1	C1
1h5vA	1h5v	A	IV.1	1	1	8	C8
1h6lA	1h6l	A	IV.4	1	1	3	C3
1h6tA	1h6t	A	III.2	1	3	9	R
1h6uA	1h6u	A	III.2	1	3	1	C1
1h80B	1h80	B	III.1	1	1	1	C1
1h8gA	1h8g	A	III.4	1	1	4	H
1h8gB	1h8g	B	III.4	1	1	4	H
1h9xB	1h9x	B	IV.8	1	2	8	C8
1h9yA	1h9y	A	IV.8	1	2	8	C8
1hcmB	1hcm	B	IV.4	1	2	8	C8
1hcxA	1hcx	A	III.4	1	1	1	C1
1hcxB	1hcx	B	III.4	1	1	1	C1
1hf2B	1hf2	B	III.1	1	2	1	C1
1hg8A	1hg8	A	III.1	1	1	1	C1
1hj3A	1hj3	A	IV.8	1	2	8	C8
1hj5A	1hj5	A	IV.8	1	2	8	C8
1hm0B	1hm0	B	III.1	1	2	1	C1
1hm8A	1hm8	A	III.1	1	2	1	C1
1hm8B	1hm8	B	III.1	1	2	1	C1
1hm9A	1hm9	A	III.1	1	2	1	C1
1hm9B	1hm9	B	III.1	1	2	1	C1
1hmrA	1hmr	A	IV.2	1	1	5	C5
1ho8A	1ho8	A	III.3	1	1	7	H
1hs6A	1hs6	A	III.3	1	3	1	C1
1hu3A	1hu3	A	III.3	1	1	5	H
1hv9A	1hv9	A	III.1	2	2	1	C1
1hv9B	1hv9	B	III.1	1	2	1	C1
1hw6A	1hw6	A	IV.1	1	1	8	C8
1hxnA	1hxn	A	IV.4	1	1	2	C2
1hzuA	1hzu	A	IV.8	1	2	8	C8
1hzvA	1hzv	A	IV.4	1	2	8	C8
1i2mB	1i2m	B	IV.8	1	1	7	C7
1i3qH	1i3q	H	IV.2	1	1	2	C2
1i4nA	1i4n	A	IV.1	1	1	8	C8
1i4nB	1i4n	B	IV.1	1	1	1	C1
1i7wA	1i7w	A	III.3	1	1	1	C1
1i7wC	1i7w	C	III.3	1	1	1	C1
1i7xA	1i7x	A	III.3	1	1	1	C1
1i7xC	1i7x	C	III.3	1	1	12	H
1ia5A	1ia5	A	III.1	1	1	12	R
1ialA	1ial	A	III.3	1	1	10	H
1ib2A	1ib2	A	III.3	1	1	8	R
1ib4A	1ib4	A	III.1	1	1	12	H
1ib4B	1ib4	B	III.1	1	1	12	H
1ibrB	1ibr	B	III.3	1	1	10	R
1ibrD	1ibr	D	III.3	1	1	9	R
1idjA	1idj	A	III.1	1	1	1	C1
1idkA	1idk	A	III.1	1	1	1	C1
1igrA	1igr	A	III.2	3	3	1	C1
1ihbA	1ihb	A	III.3	1	1	5	H
1ihbB	1ihb	B	III.3	1	1	5	H
1ijqA	1ijq	A	IV.4	1	2	6	C6
1ijqB	1ijq	B	IV.4	1	2	6	C6
1iknD	1ikn	D	III.3	1	1	6	H
1ingB	1ing	B	IV.4	1	1	1	C1
1inhA	1inh	A	IV.4	1	1	6	C6
1invA	1inv	A	IV.4	1	1	6	C6
1inxA	1inx	A	IV.4	1	1	1	C1
1io0A	1io0	A	III.2	1	1	6	R
1iq1C	1iq1	C	III.3	1	1	10	H
1iswB	1isw	B	IV.1	2	2	1	C1
1iubA	1iub	A	IV.4	1	1	6	C6
1iucA	1iuc	A	IV.4	1	1	6	C6
1ivcA	1ivc	A	IV.4	1	1	2	C2
1ivdA	1ivd	A	IV.4	1	1	6	C6
1ivgA	1ivg	A	IV.4	1	1	1	C1
1ivgB	1ivg	B	IV.4	1	1	1	C1
1ivoA	1ivo	A	III.2	3	3	1	C1
1ivoB	1ivo	B	III.2	3	3	1	C1
1ixoB	1ixo	B	IV.1	1	1	4	C4
1ixvA	1ixv	A	III.3	1	1	6	H
1j2eB	1j2e	B	IV.4	1	2	1	C1
1j2wA	1j2w	A	IV.1	1	1	2	C2
1j2wB	1j2w	B	IV.1	1	1	2	C2
1j2wC	1j2w	C	IV.1	1	1	2	C2
1j2wD	1j2w	D	IV.1	1	1	2	C2
1j2zA	1j2z	A	III.1	1	1	1	C1
1j4sD	1j4s	D	IV.10	1	1	3	C3
1j4tA	1j4t	A	IV.10	1	1	3	C3
1j4tB	1j4t	B	IV.10	1	1	3	C3
1j4tC	1j4t	C	IV.10	1	1	3	C3
1j4tD	1j4t	D	IV.10	1	1	3	C3
1j4tF	1j4t	F	IV.10	1	1	3	C3
1j4tG	1j4t	G	IV.10	1	1	3	C3
1j4tH	1j4t	H	IV.10	1	1	3	C3
1j4uB	1j4u	B	IV.10	1	1	3	C3
1j4uC	1j4u	C	IV.10	1	1	3	C3
1j4uD	1j4u	D	IV.10	1	1	3	C3
1j6oA	1j6o	A	IV.1	1	1	8	C8
1jcjA	1jcj	A	IV.1	1	1	1	C1
1jcmP	1jcm	P	IV.1	1	1	8	C8
1jcqA	1jcq	A	III.3	1	1	1	C1
1jcrA	1jcr	A	III.3	1	1	1	C1
1jcsA	1jcs	A	III.3	1	1	8	R
1jdhA	1jdh	A	III.3	1	1	11	H
1jjjA	1jjj	A	IV.2	1	1	1	C1
1jjuB	1jju	B	IV.4	1	1	7	C7
1jjxA	1jjx	A	IV.2	1	1	5	C5
1jl5A	1jl5	A	III.2	1	1	15	R
1jofA	1jof	A	IV.4	1	1	7	C7
1jofB	1jof	B	IV.4	1	1	7	C7
1jofC	1jof	C	IV.4	1	1	7	C7
1jofD	1jof	D	IV.4	1	1	7	C7
1jofE	1jof	E	IV.4	1	1	7	C7
1jofF	1jof	F	IV.4	1	1	7	C7
1jofG	1jof	G	IV.4	1	1	7	C7
1jofH	1jof	H	IV.4	1	1	7	C7
1jppB	1jpp	B	III.3	1	1	12	H
1jpwA	1jpw	A	III.3	1	1	1	C1
1jpwB	1jpw	B	III.3	1	1	12	R
1jpwC	1jpw	C	III.3	1	1	12	R
1jrgA	1jrg	A	III.1	1	1	9	H
1jrgB	1jrg	B	III.1	1	1	10	R
1jtdB	1jtd	B	IV.8	1	1	7	C7
1k1aA	1k1a	A	III.3	1	1	7	H
1k1bA	1k1b	A	III.3	1	1	7	H
1k28A	1k28	A	III.1	1	3	1	C1
1k3zD	1k3z	D	III.3	1	1	6	H
1k5cA	1k5c	A	III.1	1	1	12	R
1k5dC	1k5d	C	III.2	1	1	11	R
1k5dF	1k5d	F	III.2	1	1	11	R
1k5dI	1k5d	I	III.2	1	1	11	R
1k5dL	1k5d	L	III.2	1	1	11	R
1k5gC	1k5g	C	III.2	1	1	11	R
1k5gF	1k5g	F	III.2	1	1	11	R
1k5gI	1k5g	I	III.2	1	1	11	R
1k5gL	1k5g	L	III.2	1	1	11	R
1k8fB	1k8f	B	III.1	1	1	1	C1
1k8kC	1k8k	C	IV.4	1	1	7	C7
1kapP	1kap	P	III.1	1	2	1	C1
1kgtA	1kgt	A	III.1	1	2	1	C1
1klyA	1kly	A	IV.1	1	1	4	C4
1klzA	1klz	A	IV.1	1	1	1	C1
1km0A	1km0	A	IV.1	1	1	8	C8
1km0B	1km0	B	IV.1	1	1	8	C8
1km0C	1km0	C	IV.1	1	1	8	C8
1km1B	1km1	B	IV.1	1	1	4	C4
1km3A	1km3	A	IV.1	1	1	4	C4
1km4A	1km4	A	IV.1	1	1	4	C4
1km5A	1km5	A	IV.1	1	1	4	C4
1kmoA	1kmo	A	IV.2	1	2	10	C10
1kmpA	1kmp	A	IV.2	1	2	1	C1
1knlA	1knl	A	IV.9	1	1	3	C3
1knmA	1knm	A	IV.9	1	1	3	C3
1kohD	1koh	D	III.2	1	1	1	C1
1kooA	1koo	A	III.2	1	2	1	C1
1kooB	1koo	B	III.2	1	1	5	R
1kooC	1koo	C	III.2	1	2	1	C1
1kooD	1koo	D	III.2	1	1	5	R
1krrA	1krr	A	III.1	1	1	1	C1
1krrC	1krr	C	III.1	1	1	1	C1
1krvB	1krv	B	III.1	1	1	1	C1
1krvC	1krv	C	III.1	1	1	1	C1
1ktwA	1ktw	A	III.1	1	1	1	C1
1ktwB	1ktw	B	III.1	1	1	1	C1
1kv8A	1kv8	A	IV.1	1	1	8	C8
1kv8B	1kv8	B	IV.1	1	1	4	C4
1kw1A	1kw1	A	IV.1	1	1	4	C4
1kw1B	1kw1	B	IV.1	1	1	8	C8
1kzoA	1kzo	A	III.3	1	1	1	C1
1kzpA	1kzp	A	III.3	1	1	8	R
1l0sA	1l0s	A	III.1	1	1	1	C1
1l0sC	1l0s	C	III.1	1	1	1	C1
1l0sD	1l0s	D	III.1	1	1	1	C1
1l2uA	1l2u	A	IV.1	1	1	4	C4
1l6wF	1l6w	F	IV.1	1	1	2	C2
1lbmA	1lbm	A	IV.1	1	1	4	C4
1ld7A	1ld7	A	III.3	1	1	1	C1
1ld8A	1ld8	A	III.3	1	1	1	C1
1ldkA	1ldk	A	III.3	1	1	3	H
1lf8A	1lf8	A	III.3	1	1	1	C1
1lf8B	1lf8	B	III.3	1	1	1	C1
1lf8C	1lf8	C	III.3	1	1	1	C1
1lf8D	1lf8	D	III.3	1	1	1	C1
1libA	1lib	A	IV.2	1	1	1	C1
1llwA	1llw	A	III.1	2	5	1	C1
1llzA	1llz	A	III.1	2	5	1	C1
1lm1A	1lm1	A	III.1	2	5	1	C1
1lolA	1lol	A	IV.1	1	1	1	C1
1loqA	1loq	A	IV.1	1	1	1	C1
1lorA	1lor	A	IV.1	1	1	1	C1
1losD	1los	D	IV.1	1	1	4	C4
1lrtC	1lrt	C	IV.1	1	1	1	C1
1lrvA	1lrv	A	III.3	1	1	1	C1
1ltxA	1ltx	A	III.2	2	3	1	C1
1lujA	1luj	A	III.3	1	1	12	H
1m0zA	1m0z	A	III.1	1	1	10	R
1m0zB	1m0z	B	III.1	1	1	1	C1
1m10B	1m10	B	III.2	1	1	1	C1
1m1eA	1m1e	A	III.3	1	1	12	H
1m1xA	1m1x	A	IV.4	2	4	1	C1
1m6bA	1m6b	A	III.2	4	4	1	C1
1m6bB	1m6b	B	III.2	4	4	1	C1
1m8nA	1m8n	A	III.1	1	1	1	C1
1m8nB	1m8n	B	III.1	1	1	1	C1
1m8nC	1m8n	C	III.1	1	1	1	C1
1m8nD	1m8n	D	III.1	1	1	1	C1
1m8wA	1m8w	A	III.3	1	1	9	R
1m8wB	1m8w	B	III.3	1	1	9	R
1m8xA	1m8x	A	III.3	1	1	9	R
1m8xB	1m8x	B	III.3	1	1	1	C1
1m8yA	1m8y	A	III.3	1	1	9	R
1m8yB	1m8y	B	III.3	1	1	9	R
1m8zA	1m8z	A	III.3	1	1	9	R
1m9hA	1m9h	A	IV.1	1	1	8	C8
1m9lA	1m9l	A	III.2	1	1	1	C1
1m9sA	1m9s	A	III.2	1	6	1	C1
1mdaH	1mda	H	IV.4	1	1	7	C7
1mg2A	1mg2	A	IV.4	1	1	1	C1
1mg2E	1mg2	E	IV.4	1	1	7	C7
1mg2I	1mg2	I	IV.4	1	1	7	C7
1mg2M	1mg2	M	IV.4	1	1	7	C7
1mg3A	1mg3	A	IV.4	1	1	7	C7
1mg3E	1mg3	E	IV.4	1	1	7	C7
1mg3I	1mg3	I	IV.4	1	1	7	C7
1mg3M	1mg3	M	IV.4	1	1	7	C7
1mi4A	1mi4	A	IV.5	1	2	6	D3
1mj0A	1mj0	A	III.3	1	1	5	H
1moxA	1mox	A	III.2	3	3	1	C1
1moxB	1mox	B	III.2	3	3	1	C1
1mpfA	1mpf	A	IV.2	1	1	1	C1
1mr7A	1mr7	A	III.1	1	1	1	C1
1mx2A	1mx2	A	III.3	1	1	5	H
1mx2B	1mx2	B	III.3	1	1	5	H
1mx4A	1mx4	A	III.3	1	1	5	H
1mx4B	1mx4	B	III.3	1	1	5	H
1mx6A	1mx6	A	III.3	1	1	5	H
1mx6B	1mx6	B	III.3	1	1	5	H
1mxsA	1mxs	A	IV.1	1	1	1	C1
1myoA	1myo	A	III.3	1	1	4	H
1mzcA	1mzc	A	III.3	1	1	1	C1
1mzhA	1mzh	A	IV.1	1	1	2	C2
1mzhB	1mzh	B	IV.1	1	1	2	C2
1mzrB	1mzr	B	IV.1	1	1	8	C8
1n11A	1n11	A	III.3	1	1	12	H
1n4iA	1n4i	A	III.1	1	1	1	C1
1n4pA	1n4p	A	III.3	1	1	7	H
1n4pC	1n4p	C	III.3	1	1	7	H
1n4pE	1n4p	E	III.3	1	1	7	H
1n4pG	1n4p	G	III.3	1	1	7	H
1n4pI	1n4p	I	III.3	1	1	7	H
1n4pK	1n4p	K	III.3	1	1	7	H
1n4qA	1n4q	A	III.3	1	1	1	C1
1n4qC	1n4q	C	III.3	1	1	1	C1
1n4qE	1n4q	E	III.3	1	1	8	R
1n4qG	1n4q	G	III.3	1	1	7	H
1n4qI	1n4q	I	III.3	1	1	1	C1
1n4qK	1n4q	K	III.3	1	1	8	R
1n4rA	1n4r	A	III.3	1	1	1	C1
1n4rC	1n4r	C	III.3	1	1	7	H
1n4rE	1n4r	E	III.3	1	1	1	C1
1n4rG	1n4r	G	III.3	1	1	1	C1
1n4rI	1n4r	I	III.3	1	1	7	H
1n4rK	1n4r	K	III.3	1	1	7	H
1n4sA	1n4s	A	III.3	1	1	1	C1
1n4sC	1n4s	C	III.3	1	1	1	C1
1n4sE	1n4s	E	III.3	1	1	7	H
1n4sG	1n4s	G	III.3	1	1	1	C1
1n4sI	1n4s	I	III.3	1	1	7	H
1n4sK	1n4s	K	III.3	1	1	7	H
1n6eA	1n6e	A	IV.4	2	5	1	C1
1n6eK	1n6e	K	IV.4	2	5	1	C1
1n7dA	1n7d	A	IV.4	2	10	1	C1
1n7kA	1n7k	A	IV.1	1	1	1	C1
1n7vA	1n7v	A	IV.8	1	2	1	C1
1n94A	1n94	A	III.3	1	1	1	C1
1n95A	1n95	A	III.3	1	1	1	C1
1n9aA	1n9a	A	III.3	1	1	1	C1
1na0A	1na0	A	III.3	1	1	1	C1
1na0B	1na0	B	III.3	1	1	1	C1
1nawA	1naw	A	IV.5	1	2	6	D3
1nawB	1naw	B	IV.5	1	2	6	C2
1nfiE	1nfi	E	III.3	1	1	6	H
1nfiF	1nfi	F	III.3	1	1	6	H
1nhcA	1nhc	A	III.1	1	1	12	R
1nhcB	1nhc	B	III.1	1	1	12	R
1nhcD	1nhc	D	III.1	1	1	1	C1
1nhcE	1nhc	E	III.1	1	1	1	C1
1nhcF	1nhc	F	III.1	1	1	12	R
1ni1A	1ni1	A	III.3	1	1	8	R
1nl4A	1nl4	A	III.3	1	1	1	C1
1npeA	1npe	A	IV.4	1	1	6	C6
1nqeA	1nqe	A	IV.2	1	2	1	C1
1nqfA	1nqf	A	IV.2	1	2	1	C1
1nqgA	1nqg	A	IV.2	1	2	1	C1
1nqlA	1nql	A	III.2	4	4	1	C1
1nr0A	1nr0	A	IV.4	2	2	14	C2
1nsdA	1nsd	A	IV.4	1	1	2	C2
1nsjA	1nsj	A	IV.1	1	1	4	C4
1nu6A	1nu6	A	IV.4	1	2	1	C1
1nu6B	1nu6	B	IV.4	1	2	1	C1
1nvmA	1nvm	A	IV.1	1	2	8	C8
1nznA	1nzn	A	III.3	1	1	1	C1
1o1rA	1o1r	A	III.3	1	1	1	C1
1o1sA	1o1s	A	III.3	1	1	1	C1
1o1tA	1o1t	A	III.3	1	1	1	C1
1o5mA	1o5m	A	III.3	1	1	1	C1
1o6oC	1o6o	C	III.3	1	1	9	R
1o6sA	1o6s	A	III.2	1	3	1	C1
1o6tA	1o6t	A	III.2	1	3	8	H
1o6vA	1o6v	A	III.2	1	3	1	C1
1o6vB	1o6v	B	III.2	1	3	1	C1
1o88A	1o88	A	III.1	1	1	1	C1
1o8gA	1o8g	A	III.1	1	1	1	C1
1o8jA	1o8j	A	III.1	1	1	1	C1
1o8kA	1o8k	A	III.1	1	1	1	C1
1obaA	1oba	A	III.4	2	2	1	C1
1ocxA	1ocx	A	III.1	1	1	1	C1
1ofeB	1ofe	B	III.1	1	5	1	C1
1oflA	1ofl	A	III.1	1	1	13	H
1ofmA	1ofm	A	III.1	1	1	13	H
1ofzA	1ofz	A	IV.4	1	1	6	C6
1ofzB	1ofz	B	IV.4	1	1	6	C6
1ogmX	1ogm	X	III.1	1	2	1	C1
1ogoX	1ogo	X	III.1	1	2	1	C1
1ogqA	1ogq	A	III.2	1	1	11	R
1ojxE	1ojx	E	IV.1	1	1	1	C1
1ok6C	1ok6	C	IV.1	1	1	8	C8
1ok6E	1ok6	E	IV.1	1	1	8	C8
1ok6G	1ok6	G	IV.1	1	1	8	C8
1omwB	1omw	B	IV.4	1	1	7	C7
1oocA	1ooc	A	III.1	1	1	1	C1
1oocB	1ooc	B	III.1	1	1	1	C1
1ookG	1ook	G	III.1	1	1	10	R
1ospO	1osp	O	III.5	1	1	1	C1
1ot8A	1ot8	A	III.3	1	1	6	H
1ot8B	1ot8	B	III.3	1	1	6	H
1ot8C	1ot8	C	III.3	1	1	6	H
1otmA	1otm	A	III.2	1	2	8	R
1otnA	1otn	A	III.2	1	2	8	R
1otoA	1oto	A	III.2	1	2	8	H
1ouvA	1ouv	A	III.3	1	1	7	H
1oy3D	1oy3	D	III.3	1	1	6	R
1oyzA	1oyz	A	III.3	1	1	1	C1
1oznA	1ozn	A	III.2	1	1	11	R
1p5qA	1p5q	A	III.3	1	2	1	C1
1p88A	1p88	A	IV.5	1	1	3	C3
1p89A	1p89	A	IV.5	1	1	3	C3
1p8tA	1p8t	A	III.1	1	1	11	R
1p8vA	1p8v	A	III.1	1	1	10	R
1p9aG	1p9a	G	III.1	1	1	10	R
1p9hA	1p9h	A	III.1	1	2	1	C1
1pbyA	1pby	A	IV.2	1	5	1	C1
1pbyB	1pby	B	IV.4	1	1	7	C7
1pe9A	1pe9	A	III.1	1	1	1	C1
1pguB	1pgu	B	IV.4	2	2	14	C2
1pgvA	1pgv	A	III.2	1	1	6	R
1pjmB	1pjm	B	III.3	1	1	10	H
1pjnB	1pjn	B	III.3	1	1	10	H
1pnzA	1pnz	A	IV.2	1	2	11	C11
1po0A	1po0	A	IV.2	1	2	1	C1
1pxzA	1pxz	A	III.1	1	1	1	C1
1q1sC	1q1s	C	III.3	1	1	10	H
1q1tC	1q1t	C	III.3	1	1	10	H
1q36A	1q36	A	IV.5	1	2	1	C1
1q3gA	1q3g	A	IV.5	1	2	6	D3
1q3gB	1q3g	B	IV.5	1	2	6	D3
1q3gC	1q3g	C	IV.5	1	2	6	D3
1q3gD	1q3g	D	IV.5	1	2	6	D3
1q3gE	1q3g	E	IV.5	1	2	6	D3
1q3gF	1q3g	F	IV.5	1	2	6	D3
1q3gG	1q3g	G	IV.5	1	2	6	D3
1q3gH	1q3g	H	IV.5	1	2	6	D3
1q3gI	1q3g	I	IV.5	1	2	6	D3
1q3gJ	1q3g	J	IV.5	1	2	6	D3
1q3gK	1q3g	K	IV.5	1	2	6	D3
1q3gL	1q3g	L	IV.5	1	2	6	D3
1q3gW	1q3g	W	IV.5	1	2	6	D3
1q3gX	1q3g	X	IV.5	1	2	6	D3
1q3gY	1q3g	Y	IV.5	1	2	6	D3
1q3gZ	1q3g	Z	IV.5	1	2	6	D3
1q6lA	1q6l	A	IV.1	1	1	8	C8
1q6lB	1q6l	B	IV.1	1	1	4	C4
1q6oA	1q6o	A	IV.1	1	1	8	C8
1q6oB	1q6o	B	IV.1	1	1	4	C4
1q6qA	1q6q	A	IV.1	1	1	8	C8
1q6qB	1q6q	B	IV.1	1	1	4	C4
1q6rA	1q6r	A	IV.1	1	1	4	C4
1q7fA	1q7f	A	IV.4	1	1	6	C6
1q7fB	1q7f	B	IV.4	1	1	6	C6
1qa1A	1qa1	A	III.1	1	2	6	H
1qa2A	1qa2	A	III.1	1	2	1	C1
1qbkB	1qbk	B	III.3	1	1	1	C1
1qbqA	1qbq	A	III.3	1	1	1	C1
1qcxA	1qcx	A	III.1	1	1	1	C1
1qfgA	1qfg	A	IV.2	1	2	11	C11
1qgkA	1qgk	A	III.3	1	1	1	C1
1qgrA	1qgr	A	III.3	1	1	1	C1
1qhuA	1qhu	A	IV.8	2	2	2	R
1qhzA	1qhz	A	IV.1	1	1	8	C8
1qi0A	1qi0	A	IV.1	1	1	8	C8
1qi2A	1qi2	A	IV.1	1	1	8	C8
1qiuA	1qiu	A	III.4	1	2	1	C1
1qiuB	1qiu	B	III.4	1	2	1	C1
1qiuC	1qiu	C	III.4	1	2	1	C1
1qiuD	1qiu	D	III.4	1	2	1	C1
1qiuE	1qiu	E	III.4	1	2	1	C1
1qiuF	1qiu	F	III.4	1	2	1	C1
1qj8A	1qj8	A	IV.2	1	1	1	C1
1qjvA	1qjv	A	III.1	1	1	10	R
1qksA	1qks	A	IV.4	1	2	8	C8
1qksB	1qks	B	IV.4	1	2	8	C8
1qniA	1qni	A	IV.8	1	2	7	C7
1qniE	1qni	E	IV.8	1	2	7	C7
1qniF	1qni	F	IV.8	1	2	7	C7
1qo2A	1qo2	A	IV.1	1	1	2	C2
1qq1A	1qq1	A	III.1	1	2	1	C1
1qqeA	1qqe	A	III.3	1	1	11	R
1qrbA	1qrb	A	III.1	1	2	1	C1
1qreA	1qre	A	III.1	1	1	8	H
1qrlA	1qrl	A	III.1	1	1	1	C1
1qrmA	1qrm	A	III.1	1	1	1	C1
1qwgA	1qwg	A	IV.1	1	1	8	C8
1qymA	1qym	A	III.3	1	1	7	H
1qyyA	1qyy	A	III.1	1	1	10	R
1qyyG	1qyy	G	III.2	1	1	10	R
1qz7A	1qz7	A	III.3	1	1	1	C1
1r5mA	1r5m	A	IV.4	1	1	4	C4
1r9nD	1r9n	D	IV.4	1	2	1	C1
1rd5A	1rd5	A	IV.1	1	1	8	C8
1rf4A	1rf4	A	IV.5	1	2	6	D3
1rf4B	1rf4	B	IV.5	1	2	2	C2
1rf4C	1rf4	C	IV.5	1	2	6	D3
1rf4D	1rf4	D	IV.5	1	2	6	D3
1rf5A	1rf5	A	IV.5	1	2	6	C2
1rf5B	1rf5	B	IV.5	1	2	6	C2
1rf5C	1rf5	C	IV.5	1	2	2	C2
1rf5D	1rf5	D	IV.5	1	2	6	C2
1rf6A	1rf6	A	IV.5	1	2	2	C2
1rf6B	1rf6	B	IV.5	1	2	6	D3
1rf6C	1rf6	C	IV.5	1	2	2	C2
1rf6D	1rf6	D	IV.5	1	2	6	D3
1ri6A	1ri6	A	IV.4	1	1	7	C7
1rmgA	1rmg	A	III.1	1	1	12	R
1rpxA	1rpx	A	IV.1	1	1	2	C2
1rpxB	1rpx	B	IV.1	1	1	2	C2
1rpxC	1rpx	C	IV.1	1	1	2	C2
1ru4A	1ru4	A	III.1	1	1	1	C1
1rwiA	1rwi	A	IV.8	1	1	6	C6
1rwiB	1rwi	B	IV.8	1	1	6	C6
1rwlA	1rwl	A	IV.8	1	1	6	C6
1rwrA	1rwr	A	III.1	1	1	1	C1
1rywA	1ryw	A	IV.5	1	2	6	D3
1rywB	1ryw	B	IV.5	1	2	6	D3
1rywC	1ryw	C	IV.5	1	2	6	D3
1rywD	1ryw	D	IV.5	1	2	6	D3
1rywE	1ryw	E	IV.5	1	2	6	D3
1rywF	1ryw	F	IV.5	1	2	6	D3
1rywG	1ryw	G	IV.5	1	2	6	D3
1rywH	1ryw	H	IV.5	1	2	6	D3
1rz4A	1rz4	A	III.3	1	2	1	C1
1s18A	1s18	A	IV.4	1	1	5	C5
1s1dB	1s1d	B	IV.4	1	1	5	C5
1s4uX	1s4u	X	IV.4	1	1	7	C7
1s5wA	1s5w	A	IV.1	1	1	1	C1
1s63A	1s63	A	III.3	1	1	1	C1
1s64A	1s64	A	III.3	1	1	1	C1
1s64C	1s64	C	III.3	1	1	1	C1
1s64E	1s64	E	III.3	1	1	7	H
1s64G	1s64	G	III.3	1	1	7	H
1s64I	1s64	I	III.3	1	1	1	C1
1s64K	1s64	K	III.3	1	1	7	H
1s70B	1s70	B	III.3	2	1	1	C1
1s78A	1s78	A	III.2	4	4	1	C1
1sa4A	1sa4	A	III.3	1	1	1	C1
1sa5A	1sa5	A	III.3	1	1	8	R
1sa8A	1sa8	A	IV.2	1	1	1	C1
1sfjB	1sfj	B	IV.1	1	1	8	C8
1slyA	1sly	A	III.3	1	2	1	C1
1so3A	1so3	A	IV.1	1	1	4	C4
1so3B	1so3	B	IV.1	1	1	4	C4
1so4A	1so4	A	IV.1	1	1	8	C8
1so4B	1so4	B	IV.1	1	1	8	C8
1so5A	1so5	A	IV.1	1	1	4	C4
1so5B	1so5	B	IV.1	1	1	4	C4
1so6A	1so6	A	IV.1	1	1	4	C4
1so6B	1so6	B	IV.1	1	1	8	C8
1so7A	1so7	A	IV.8	1	1	6	C6
1spqA	1spq	A	IV.1	1	1	2	C2
1sq9A	1sq9	A	IV.4	1	1	7	C7
1sqjA	1sqj	A	IV.4	2	2	1	C1
1sqjB	1sqj	B	IV.4	2	2	1	C1
1sr4A	1sr4	A	IV.9	1	1	3	C3
1ssmB	1ssm	B	III.1	1	2	1	C1
1ssmC	1ssm	C	III.1	1	2	1	C1
1ssmE	1ssm	E	III.1	1	2	1	C1
1ssmF	1ssm	F	III.1	1	2	1	C1
1sstA	1sst	A	III.1	1	2	1	C1
1sstB	1sst	B	III.1	1	2	1	C1
1sstC	1sst	C	III.1	1	2	1	C1
1st8A	1st8	A	IV.4	1	2	5	C5
1svxA	1svx	A	III.3	1	1	5	H
1sw6A	1sw6	A	III.3	1	1	5	H
1szaA	1sza	A	III.3	1	1	1	C1
1szaC	1sza	C	III.3	1	1	1	C1
1t08A	1t08	A	III.3	1	1	1	C1
1t3dB	1t3d	B	III.1	1	2	1	C1
1tbgA	1tbg	A	IV.4	1	1	7	C7
1tbgB	1tbg	B	IV.4	1	1	7	C7
1tbgC	1tbg	C	IV.4	1	1	7	C7
1tbgD	1tbg	D	IV.4	1	1	7	C7
1tdtA	1tdt	A	III.1	1	2	1	C1
1tdtB	1tdt	B	III.1	1	2	1	C1
1tdtC	1tdt	C	III.1	1	2	1	C1
1th1A	1th1	A	III.3	1	1	12	R
1th1B	1th1	B	III.3	1	1	12	R
1thfD	1thf	D	IV.1	1	1	8	C8
1tieA	1tie	A	IV.9	1	1	3	C3
1tjcA	1tjc	A	III.3	1	1	1	C1
1tkkF	1tkk	F	IV.1	1	2	8	C8
1tl2A	1tl2	A	IV.8	1	1	5	C5
1tn6A	1tn6	A	III.3	1	1	1	C1
1tn7A	1tn7	A	III.3	1	1	1	C1
1tn8A	1tn8	A	III.3	1	1	1	C1
1tnbA	1tnb	A	III.3	1	1	1	C1
1tnbC	1tnb	C	III.3	1	1	7	H
1tnbE	1tnb	E	III.3	1	1	1	C1
1tnbG	1tnb	G	III.3	1	1	1	C1
1tnbI	1tnb	I	III.3	1	1	1	C1
1tnbK	1tnb	K	III.3	1	1	7	H
1tnoA	1tno	A	III.3	1	1	1	C1
1tnoC	1tno	C	III.3	1	1	1	C1
1tnoE	1tno	E	III.3	1	1	8	R
1tnoG	1tno	G	III.3	1	1	1	C1
1tnoI	1tno	I	III.3	1	1	1	C1
1tnoK	1tno	K	III.3	1	1	1	C1
1tnuA	1tnu	A	III.3	1	1	7	H
1tnuC	1tnu	C	III.3	1	1	1	C1
1tnuE	1tnu	E	III.3	1	1	1	C1
1tnuG	1tnu	G	III.3	1	1	1	C1
1tnuI	1tnu	I	III.3	1	1	8	R
1tnuK	1tnu	K	III.3	1	1	8	R
1tnyA	1tny	A	III.3	1	1	1	C1
1tnyC	1tny	C	III.3	1	1	8	R
1tnyE	1tny	E	III.3	1	1	1	C1
1tnyG	1tny	G	III.3	1	1	7	H
1tnyI	1tny	I	III.3	1	1	1	C1
1tnyK	1tny	K	III.3	1	1	1	C1
1tnzA	1tnz	A	III.3	1	1	7	H
1tnzC	1tnz	C	III.3	1	1	1	C1
1tnzE	1tnz	E	III.3	1	1	1	C1
1tnzG	1tnz	G	III.3	1	1	7	H
1tnzI	1tnz	I	III.3	1	1	1	C1
1tnzK	1tnz	K	III.3	1	1	8	R
1tp8E	1tp8	E	IV.10	1	-1	3	C3
1tqjA	1tqj	A	IV.1	1	1	8	C8
1tqjB	1tqj	B	IV.1	1	1	2	C2
1tqjC	1tqj	C	IV.1	1	1	2	C2
1tqjD	1tqj	D	IV.1	1	1	8	C8
1tqjE	1tqj	E	IV.1	1	1	2	C2
1tqjF	1tqj	F	IV.1	1	1	2	C2
1tqxA	1tqx	A	IV.1	1	1	8	C8
1tqxB	1tqx	B	IV.1	1	1	8	C8
1tr4A	1tr4	A	III.3	1	1	7	H
1tspA	1tsp	A	III.1	1	2	1	C1
1tyeA	1tye	A	IV.8	1	1	7	C7
1tyeC	1tye	C	IV.8	1	1	7	C7
1tyeE	1tye	E	IV.4	1	1	7	C7
1tyqC	1tyq	C	IV.4	1	1	7	C7
1tywA	1tyw	A	III.1	1	2	1	C1
1tyxA	1tyx	A	III.1	1	2	1	C1
1u2vC	1u2v	C	IV.4	1	1	7	C7
1u4cA	1u4c	A	IV.4	1	1	7	C7
1u4cB	1u4c	B	IV.4	1	1	7	C7
1u6dX	1u6d	X	IV.4	1	1	6	C6
1u6gC	1u6g	C	III.3	1	1	1	C1
1u83A	1u83	A	IV.1	1	1	8	C8
1uaeA	1uae	A	IV.5	2	2	6	D3
1ubsA	1ubs	A	IV.1	1	1	2	C2
1ugwG	1ugw	G	IV.10	1	-1	3	C3
1uklA	1ukl	A	III.3	2	1	18	R
1un0A	1un0	A	III.3	1	1	10	H
1un0B	1un0	B	III.3	1	1	10	H
1uohA	1uoh	A	III.3	1	1	7	H
1uooA	1uoo	A	IV.8	1	2	1	C1
1uopA	1uop	A	IV.8	1	2	1	C1
1uoqA	1uoq	A	IV.8	1	2	1	C1
1upkA	1upk	A	III.3	1	1	1	C1
1uplA	1upl	A	III.3	1	1	7	H
1uplB	1upl	B	III.3	1	1	6	H
1uw4B	1uw4	B	III.3	1	1	5	H
1uypA	1uyp	A	IV.4	1	2	5	C5
1v0eE	1v0e	E	IV.4	1	4	1	C1
1v0zC	1v0z	C	IV.4	1	1	6	C6
1v0zD	1v0z	D	IV.4	1	1	6	C6
1v18A	1v18	A	III.3	1	1	12	H
1v1hA	1v1h	A	III.4	1	1	1	C1
1v1hB	1v1h	B	III.4	1	1	1	C1
1v1hC	1v1h	C	III.4	1	1	1	C1
1v1hD	1v1h	D	III.4	1	1	1	C1
1v1hE	1v1h	E	III.4	1	1	1	C1
1v1hF	1v1h	F	III.4	1	1	1	C1
1v1iA	1v1i	A	III.4	1	2	4	H
1v1iB	1v1i	B	III.4	1	2	4	H
1v1iC	1v1i	C	III.4	1	2	1	C1
1v3bA	1v3b	A	IV.8	1	1	2	C2
1v3bB	1v3b	B	IV.8	1	1	2	C2
1v3dA	1v3d	A	IV.8	1	1	2	C2
1v3wA	1v3w	A	III.1	1	1	7	R
1v67A	1v67	A	III.1	1	1	7	R
1vblA	1vbl	A	III.1	1	1	9	H
1vboE	1vbo	E	IV.10	1	1	3	C3
1vboH	1vbo	H	IV.10	1	1	3	C3
1vbpB	1vbp	B	IV.10	1	1	3	C3
1vcvB	1vcv	B	IV.1	1	1	4	C4
1ve6A	1ve6	A	IV.4	1	2	1	C1
1ve7A	1ve7	A	IV.4	1	2	1	C1
1vkdD	1vkd	D	IV.8	1	1	5	C5
1vlwA	1vlw	A	IV.1	1	1	8	C2
1vlwB	1vlw	B	IV.1	1	1	1	C1
1vmoA	1vmo	A	IV.10	1	1	3	C3
1vmoB	1vmo	B	IV.10	1	1	3	C3
1vpxF	1vpx	F	IV.1	1	1	6	C6
1vpxQ	1vpx	Q	IV.1	1	1	1	C1
1vpxR	1vpx	R	IV.1	1	1	8	C8
1vqtA	1vqt	A	IV.1	1	1	8	C8
1vyfA	1vyf	A	IV.2	1	1	5	C5
1vyhC	1vyh	C	IV.4	1	1	7	C7
1vyhD	1vyh	D	IV.4	1	1	7	C7
1vyhG	1vyh	G	IV.4	1	1	7	C7
1vyhH	1vyh	H	IV.4	1	1	7	C7
1vyhK	1vyh	K	IV.4	1	1	7	C7
1vyhL	1vyh	L	IV.4	1	1	7	C7
1vyhO	1vyh	O	IV.4	1	1	7	C7
1vyhP	1vyh	P	IV.4	1	1	7	C7
1vyhS	1vyh	S	IV.4	1	1	7	C7
1vyhT	1vyh	T	IV.4	1	1	7	C7
1vz2A	1vz2	A	IV.8	1	2	1	C1
1vz3A	1vz3	A	IV.8	1	2	1	C1
1w2tC	1w2t	C	IV.4	1	2	5	C5
1w3bA	1w3b	A	III.3	1	1	11	H
1w3bB	1w3b	B	III.3	1	1	9	H
1w6jA	1w6j	A	IV.6	2	2	1	C1
1w6sA	1w6s	A	IV.8	1	1	4	C4
1w6sC	1w6s	C	IV.8	1	1	4	C4
1w8aA	1w8a	A	III.1	1	1	1	C1
1w8sE	1w8s	E	IV.1	1	1	8	C8
1w9cA	1w9c	A	III.3	1	1	1	C1
1w9cB	1w9c	B	III.3	1	1	12	R
1wa3D	1wa3	D	IV.1	1	1	1	C1
1wa5B	1wa5	B	III.3	1	1	10	H
1wbcA	1wbc	A	IV.3	1	1	3	C3
1wbhC	1wbh	C	IV.1	1	1	1	C1
1wd3A	1wd3	A	IV.9	1	2	1	C1
1wd4A	1wd4	A	IV.9	1	2	1	C1
1wdyA	1wdy	A	III.3	1	1	8	R
1wg0A	1wg0	A	III.3	1	1	7	H
1wm5A	1wm5	A	III.3	1	1	1	C1
1wmrA	1wmr	A	III.1	1	2	1	C1
1wmrB	1wmr	B	III.1	1	2	12	R
1wy6A	1wy6	A	III.3	1	1	5	R
1x0cB	1x0c	B	III.1	1	2	1	C1
1x1vA	1x1v	A	IV.10	1	1	3	C3
1x2jA	1x2j	A	IV.4	1	1	6	C6
1x2rA	1x2r	A	IV.4	1	1	6	C6
1x81A	1x81	A	III.3	1	1	8	R
1x8rA	1x8r	A	IV.5	1	2	6	D3
1x8tA	1x8t	A	IV.5	1	2	6	D3
1xbvA	1xbv	A	IV.1	1	1	4	C4
1xbvB	1xbv	B	IV.1	1	1	8	C8
1xbxA	1xbx	A	IV.1	1	1	4	C4
1xbzA	1xbz	A	IV.1	1	1	8	C8
1xbzB	1xbz	B	IV.1	1	1	4	C4
1xeuA	1xeu	A	III.2	1	3	1	C1
1xfdB	1xfd	B	IV.4	1	2	1	C1
1xfdC	1xfd	C	IV.4	1	2	4	C4
1xg2A	1xg2	A	III.1	1	1	10	R
1xhdA	1xhd	A	III.1	1	1	1	C1
1xhmA	1xhm	A	IV.4	1	1	7	C7
1xi3A	1xi3	A	IV.1	1	1	4	C4
1xi3B	1xi3	B	IV.1	1	1	4	C4
1xkhB	1xkh	B	IV.2	1	2	1	C1
1xkuA	1xku	A	III.2	1	1	12	R
1xkyC	1xky	C	IV.1	1	1	1	C1
1xm3B	1xm3	B	IV.1	1	1	8	C8
1xm9A	1xm9	A	III.3	1	1	9	H
1xnfA	1xnf	A	III.3	1	1	1	C1
1xnfB	1xnf	B	III.3	1	1	1	C1
1xqrB	1xqr	B	III.3	1	1	1	C1
1xqsA	1xqs	A	III.3	1	1	1	C1
1xqsB	1xqs	B	III.3	1	1	1	C1
1xuzA	1xuz	A	IV.1	1	2	8	C8
1xwdC	1xwd	C	III.1	1	1	1	C1
1xwdF	1xwd	F	III.1	1	1	1	C1
1xwyA	1xwy	A	IV.1	1	1	8	C8
1y2aC	1y2a	C	III.3	1	1	10	H
1yadA	1yad	A	IV.1	1	1	8	C8
1yadB	1yad	B	IV.1	1	1	2	C2
1yadC	1yad	C	IV.1	1	1	4	C4
1yadD	1yad	D	IV.1	1	1	1	C1
1ybgA	1ybg	A	IV.5	1	2	6	D3
1ybgB	1ybg	B	IV.5	1	2	6	C2
1ybgC	1ybg	C	IV.5	1	2	6	D3
1ybgD	1ybg	D	IV.5	1	2	6	D3
1ybiA	1ybi	A	IV.9	2	2	6	R
1ydnD	1ydn	D	IV.1	1	1	1	C1
1yifD	1yif	D	IV.4	1	2	1	C1
1ympA	1ymp	A	III.3	1	1	4	R
1ympB	1ymp	B	III.3	1	1	4	H
1yp2C	1yp2	C	III.1	1	2	1	C1
1yp2D	1yp2	D	III.1	1	2	1	C1
1yp3C	1yp3	C	III.1	1	2	1	C1
1yp3D	1yp3	D	III.1	1	2	1	C1
1yrgA	1yrg	A	III.2	1	1	11	R
1yrgB	1yrg	B	III.2	1	1	11	R
1yrzA	1yrz	A	IV.4	1	2	1	C1
1yvpB	1yvp	B	III.3	1	2	1	C1
1yvrA	1yvr	A	III.3	1	2	1	C1
1yx1B	1yx1	B	IV.1	1	1	1	C1
1yxyB	1yxy	B	IV.1	1	1	1	C1
1yy9A	1yy9	A	III.2	4	4	1	C1
1yyhA	1yyh	A	III.3	1	1	6	H
1yyhB	1yyh	B	III.3	1	1	6	H
1z1wA	1z1w	A	III.3	1	4	1	C1
1z2fA	1z2f	A	III.1	1	1	1	C1
1z3hA	1z3h	A	III.3	1	1	1	C1
1z3hB	1z3h	B	III.3	1	1	1	C1
1z4wA	1z4w	A	IV.4	1	1	1	C1
1z50A	1z50	A	IV.4	1	1	1	C1
1z68A	1z68	A	IV.4	1	2	1	C1
1z7xW	1z7x	W	III.2	1	1	16	R
1z7xY	1z7x	Y	III.2	1	1	16	R
1zcoB	1zco	B	IV.1	1	1	4	C4
1zdyA	1zdy	A	IV.1	1	1	5	C5
1zgkA	1zgk	A	IV.4	1	1	6	C6
1zhzA	1zhz	A	IV.2	1	1	1	C1
1ziwA	1ziw	A	III.2	1	2	1	C1
1znnB	1znn	B	IV.1	1	1	4	C4
1znnD	1znn	D	IV.1	1	1	4	C4
1znnE	1znn	E	IV.1	1	1	4	C4
1zp3B	1zp3	B	IV.1	1	1	4	C4
2a0zA	2a0z	A	III.2	1	2	26	R
2a4aA	2a4a	A	IV.1	1	1	2	C2
2a4zA	2a4z	A	III.3	1	4	1	C1
2a5eA	2a5e	A	III.3	1	1	4	R
2aa9A	2aa9	A	IV.5	1	2	6	D3
2aayA	2aay	A	IV.5	1	2	4	C2
2ac1A	2ac1	A	IV.4	1	2	1	C1
2ad7C	2ad7	C	IV.8	1	1	4	C4
2aepA	2aep	A	IV.4	1	1	1	C1
2aezA	2aez	A	IV.4	1	2	1	C1
2afgA	2afg	A	IV.9	1	1	3	C3
2aglA	2agl	A	IV.4	1	1	7	C7
2aglB	2agl	B	IV.4	1	1	7	C7
2agwA	2agw	A	IV.4	1	1	7	C7
2agwB	2agw	B	IV.4	1	1	7	C7
2agxA	2agx	A	IV.4	1	1	7	C7
2agxB	2agx	B	IV.4	1	1	7	C7
2agyA	2agy	A	IV.4	1	1	7	C7
2agyB	2agy	B	IV.4	1	1	7	C7
2agzA	2agz	A	IV.4	1	1	7	C7
2agzB	2agz	B	IV.4	1	1	7	C7
2ah0A	2ah0	A	IV.4	1	1	7	C7
2ah0B	2ah0	B	IV.4	1	1	7	C7
2ah1A	2ah1	A	IV.4	1	1	7	C7
2ah1B	2ah1	B	IV.4	1	1	7	C7
2aj8D	2aj8	D	IV.8	1	2	1	C1
2ajaA	2aja	A	III.3	1	1	1	C1
2ajbA	2ajb	A	IV.4	1	2	1	C1
2ajbB	2ajb	B	IV.4	1	2	1	C1
2aq5A	2aq5	A	IV.4	1	1	7	C7
2aq9A	2aq9	A	III.1	1	1	10	R
2awiF	2awi	F	III.3	1	2	1	C1
2awiI	2awi	I	III.3	1	2	1	C1
2awiJ	2awi	J	III.3	1	2	1	C1
2awiL	2awi	L	III.3	1	2	1	C1
2axvA	2axv	A	III.3	1	2	1	C1
2axzA	2axz	A	III.3	1	2	1	C1
2axzC	2axz	C	III.3	1	2	1	C1
2axzD	2axz	D	III.3	1	2	1	C1
2b0rA	2b0r	A	III.1	1	1	1	C1
2b39A	2b39	A	IV.6	2	12	1	C1
2b5lA	2b5l	A	IV.4	3	4	1	C1
2b5lB	2b5l	B	IV.4	3	4	1	C1
2b5mA	2b5m	A	IV.4	3	4	1	C1
2b5nA	2b5n	A	IV.4	1	1	7	C7
2b5nD	2b5n	D	IV.4	1	1	7	C7
2b6cA	2b6c	A	III.3	1	1	6	R
2b7mC	2b7m	C	III.3	1	1	1	C1
2bbcA	2bbc	A	IV.6	1	2	6	C6
2bbkJ	2bbk	J	IV.4	1	1	7	C7
2bcjB	2bcj	B	IV.4	1	1	7	C7
2bctA	2bct	A	III.3	1	1	12	H
2bdqA	2bdq	A	IV.1	1	1	1	C1
2bebA	2beb	A	IV.3	1	1	3	C3
2bedA	2bed	A	III.3	1	1	1	C1
2bexA	2bex	A	III.2	1	1	16	R
2bexB	2bex	B	III.2	1	1	16	R
2bibA	2bib	A	III.4	1	2	1	C1
2bjbA	2bjb	A	IV.5	1	2	2	C2
2bkgA	2bkg	A	III.3	1	1	5	H
2bkgB	2bkg	B	III.3	1	1	5	H
2bkkB	2bkk	B	III.3	1	1	5	H
2bkkD	2bkk	D	III.3	1	1	5	R
2bkuB	2bku	B	III.3	1	1	1	C1
2bleA	2ble	A	IV.1	1	1	1	C1
2bmlA	2bml	A	III.4	1	1	1	C1
2bmlB	2bml	B	III.4	1	1	1	C1
2bmyB	2bmy	B	IV.10	1	1	3	C3
2bmzB	2bmz	B	IV.10	1	1	3	C3
2bn0A	2bn0	A	IV.10	1	1	3	C3
2bn0B	2bn0	B	IV.10	1	1	3	C3
2bnhA	2bnh	A	III.2	1	1	16	R
2bptA	2bpt	A	III.3	1	1	1	C1
2bwmA	2bwm	A	IV.4	1	1	7	C7
2bwrA	2bwr	A	IV.4	1	1	7	C7
2c0lA	2c0l	A	III.3	1	1	1	C1
2c0mA	2c0m	A	III.3	1	1	6	R
2c0mB	2c0m	B	III.3	1	1	6	R
2c0mC	2c0m	C	III.3	1	1	1	C1
2c0mF	2c0m	F	III.3	1	1	1	C1
2c1mA	2c1m	A	III.3	1	1	10	H
2c1tA	2c1t	A	III.3	1	1	10	H
2c1tB	2c1t	B	III.3	1	1	10	H
2c91A	2c91	A	IV.1	1	1	1	C1
2c91E	2c91	E	IV.1	1	1	1	C1
2c91F	2c91	F	IV.1	1	1	8	C8
2c91G	2c91	G	IV.1	1	1	1	C1
2c91I	2c91	I	IV.1	1	1	1	C1
2c91J	2c91	J	IV.1	1	1	1	C1
2ca6A	2ca6	A	III.2	1	1	11	R
2ca6B	2ca6	B	III.2	1	1	11	R
2ce9D	2ce9	D	IV.4	1	1	7	C7
2clpB	2clp	B	IV.1	1	1	8	C8
2clpC	2clp	C	IV.1	1	1	8	C8
2clpE	2clp	E	IV.1	1	1	8	C8
2clpF	2clp	F	IV.1	1	1	8	C8
2clpG	2clp	G	IV.1	1	1	8	C8
2clpH	2clp	H	IV.1	1	1	8	C8
2clpI	2clp	I	IV.1	1	1	8	C8
2clpJ	2clp	J	IV.1	1	1	8	C8
2clpK	2clp	K	IV.1	1	1	1	C1
2cn2C	2cn2	C	IV.4	2	2	2	C2
2cn3A	2cn3	A	IV.4	2	2	1	C1
2cn3B	2cn3	B	IV.4	2	2	1	C1
2cnxA	2cnx	A	IV.4	1	1	7	C7
2co0A	2co0	A	IV.4	1	1	7	C7
2co0C	2co0	C	IV.4	1	1	7	C7
2cz5A	2cz5	A	IV.1	1	1	8	C8
2cz5B	2cz5	B	IV.1	1	1	8	C8
2czdA	2czd	A	IV.1	1	1	8	C8
2czdB	2czd	B	IV.1	1	1	8	C8
2czeA	2cze	A	IV.1	1	1	8	C8
2czeB	2cze	B	IV.1	1	1	8	C8
2czfA	2czf	A	IV.1	1	1	8	C8
2czfB	2czf	B	IV.1	1	1	8	C8
2czvB	2czv	B	IV.1	1	1	7	C7
2d43A	2d43	A	IV.9	1	2	1	C1
2db0A	2db0	A	III.3	1	1	7	R
2dg1A	2dg1	A	IV.4	1	1	3	C3
2dg1C	2dg1	C	IV.4	1	1	3	C3
2dg1E	2dg1	E	IV.4	1	1	3	C3
2dg1F	2dg1	F	IV.4	1	1	3	C3
2dktA	2dkt	A	III.4	1	2	1	C1
2dsoA	2dso	A	IV.4	1	1	3	C3
2dsoB	2dso	B	IV.4	1	1	3	C3
2dsoC	2dso	C	IV.4	1	1	3	C3
2dsoD	2dso	D	IV.4	1	1	3	C3
2dsoE	2dso	E	IV.4	1	1	3	C3
2dsoF	2dso	F	IV.4	1	1	3	C3
2dvwA	2dvw	A	III.3	1	1	7	H
2dw7C	2dw7	C	IV.1	1	2	1	C1
2dw7D	2dw7	D	IV.1	1	2	1	C1
2dw7E	2dw7	E	IV.1	1	2	1	C1
2dw7N	2dw7	N	IV.1	1	2	1	C1
2dwzA	2dwz	A	III.3	1	1	7	H
2dwzC	2dwz	C	III.3	1	1	7	H
2dyhA	2dyh	A	IV.4	1	1	6	C6
2dznA	2dzn	A	III.3	1	1	6	H
2dznC	2dzn	C	III.3	1	1	7	R
2dznE	2dzn	E	III.3	1	1	6	R
2dzoA	2dzo	A	III.3	1	1	7	R
2dzoC	2dzo	C	III.3	1	1	6	H
2ecfA	2ecf	A	IV.4	1	2	1	C1
2egzC	2egz	C	IV.1	1	1	8	C8
2ekcB	2ekc	B	IV.1	1	1	1	C1
2exhD	2exh	D	IV.4	1	2	1	C1
2exjA	2exj	A	IV.4	1	2	1	C1
2exjD	2exj	D	IV.4	1	2	1	C1
2f0yA	2f0y	A	III.3	1	1	1	C1
2f10A	2f10	A	IV.8	1	1	6	C6
2f11A	2f11	A	IV.8	1	1	6	C6
2f27A	2f27	A	IV.8	1	1	6	C6
2f6eA	2f6e	A	III.4	1	1	1	C1
2f8xK	2f8x	K	III.3	1	1	7	H
2f8yA	2f8y	A	III.3	1	1	6	H
2f8yB	2f8y	B	III.3	1	1	6	H
2f9cA	2f9c	A	III.1	1	1	1	C1
2f9cB	2f9c	B	III.1	1	1	1	C1
2fawB	2faw	B	IV.4	1	1	5	C5
2fbnA	2fbn	A	III.3	1	1	1	C1
2fi7B	2fi7	B	III.3	1	1	6	H
2fkgA	2fkg	A	III.5	1	2	1	C1
2fkjA	2fkj	A	III.5	1	3	1	C1
2fkjB	2fkj	B	III.5	1	3	1	C1
2fkjC	2fkj	C	III.5	1	3	1	C1
2fkoA	2fko	A	III.1	1	1	7	R
2fluX	2flu	X	IV.4	1	1	6	C6
2fo7A	2fo7	A	III.3	1	1	1	C1
2fp8A	2fp8	A	IV.8	1	1	3	C3
2fpbA	2fpb	A	IV.4	1	1	3	C3
2ft3A	2ft3	A	III.2	1	1	12	R
2ft3B	2ft3	B	III.2	1	1	12	R
2ft3C	2ft3	C	III.2	1	1	12	R
2ft3D	2ft3	D	III.2	1	1	12	R
2ft3E	2ft3	E	III.2	1	1	12	R
2ft3F	2ft3	F	III.2	1	1	12	R
2fv2B	2fv2	B	III.3	1	1	6	H
2fv2C	2fv2	C	III.3	1	1	6	H
2fv2D	2fv2	D	III.3	1	1	6	H
2g5pA	2g5p	A	IV.4	1	2	1	C1
2g63C	2g63	C	IV.4	1	2	1	C1
2g63D	2g63	D	IV.4	1	2	1	C1
2g7cA	2g7c	A	III.4	1	1	3	R
2g7cB	2g7c	B	III.4	1	1	9	R
2g8cO	2g8c	O	III.5	1	1	1	C1
2g99A	2g99	A	IV.4	1	1	7	C7
2g99B	2g99	B	IV.4	1	1	7	C7
2g9aA	2g9a	A	IV.4	1	1	7	C7
2gbfA	2gbf	A	IV.4	1	2	1	C1
2gc4A	2gc4	A	IV.4	1	1	7	C7
2gc4E	2gc4	E	IV.4	1	1	7	C7
2gc4I	2gc4	I	IV.4	1	1	7	C7
2gc4M	2gc4	M	IV.4	1	1	7	C7
2gc7A	2gc7	A	IV.4	1	1	7	C7
2gc7E	2gc7	E	IV.4	1	1	7	C7
2gc7I	2gc7	I	IV.4	1	1	7	C7
2gc7M	2gc7	M	IV.4	1	1	7	C7
2gg4A	2gg4	A	IV.5	1	2	6	C2
2gg6A	2gg6	A	IV.5	1	2	2	C2
2ggaA	2gga	A	IV.5	1	2	2	C2
2ggdA	2ggd	A	IV.5	1	2	2	C2
2ggeH	2gge	H	IV.1	1	2	1	C1
2ggoA	2ggo	A	III.1	1	2	1	C1
2ggqA	2ggq	A	III.1	1	2	1	C1
2gl7A	2gl7	A	III.3	1	1	1	C1
2gl7D	2gl7	D	III.3	1	1	12	H
2gnqA	2gnq	A	IV.4	1	1	7	C7
2go2A	2go2	A	IV.3	1	1	3	C3
2gopA	2gop	A	IV.4	1	1	7	C7
2gopB	2gop	B	IV.4	1	1	7	C7
2gskA	2gsk	A	IV.2	1	2	11	C11
2gvwA	2gvw	A	IV.4	1	1	3	C3
2gvxA	2gvx	A	IV.4	1	1	3	C3
2gw1A	2gw1	A	III.3	2	1	9	R
2gzbB	2gzb	B	IV.3	1	1	3	C3
2gzxA	2gzx	A	IV.1	1	1	1	C1
2h13A	2h13	A	IV.4	1	1	7	C7
2h14A	2h14	A	IV.4	1	1	7	C7
2h2nA	2h2n	A	IV.8	1	1	5	C5
2h3xA	2h3x	A	IV.4	1	1	7	C7
2h3xD	2h3x	D	IV.4	1	1	7	C7
2h47A	2h47	A	IV.4	1	1	7	C7
2h47D	2h47	D	IV.4	1	1	7	C7
2h47F	2h47	F	IV.4	1	1	7	C7
2h47H	2h47	H	IV.4	1	1	7	C7
2h4mA	2h4m	A	III.3	1	1	19	R
2h4mB	2h4m	B	III.3	1	1	1	C1
2h68A	2h68	A	IV.4	1	1	7	C7
2h68B	2h68	B	IV.4	1	1	7	C7
2h6fA	2h6f	A	III.3	1	1	1	C1
2h6gA	2h6g	A	III.3	1	1	1	C1
2h6hA	2h6h	A	III.3	1	1	8	R
2h6iA	2h6i	A	III.3	1	1	1	C1
2h6kA	2h6k	A	IV.4	1	1	7	C7
2h6kB	2h6k	B	IV.4	1	1	7	C7
2h6nA	2h6n	A	IV.4	1	1	7	C7
2h6nB	2h6n	B	IV.4	1	1	7	C7
2h6qA	2h6q	A	IV.4	1	1	7	C7
2h6qB	2h6q	B	IV.4	1	1	7	C7
2h6rA	2h6r	A	IV.1	1	1	8	C8
2h6rB	2h6r	B	IV.1	1	1	1	C1
2h6rC	2h6r	C	IV.1	1	1	8	C8
2h6rD	2h6r	D	IV.1	1	1	1	C1
2h6rE	2h6r	E	IV.1	1	1	8	C8
2h6rF	2h6r	F	IV.1	1	1	4	C4
2h6rG	2h6r	G	IV.1	1	1	2	C2
2h6rH	2h6r	H	IV.1	1	1	1	C1
2h9lA	2h9l	A	IV.4	1	1	7	C7
2h9mA	2h9m	A	IV.4	1	1	7	C7
2h9mC	2h9m	C	IV.4	1	1	7	C7
2h9nA	2h9n	A	IV.4	1	1	7	C7
2h9nC	2h9n	C	IV.4	1	1	7	C7
2h9pA	2h9p	A	IV.4	1	1	7	C7
2he0A	2he0	A	III.3	1	1	6	H
2he0B	2he0	B	III.3	1	1	6	H
2hesX	2hes	X	IV.4	1	1	7	C7
2hj4A	2hj4	A	IV.4	1	1	7	C7
2hj4B	2hj4	B	IV.4	1	1	7	C7
2hjbA	2hjb	A	IV.4	1	1	7	C7
2hjbB	2hjb	B	IV.4	1	1	7	C7
2hkdA	2hkd	A	III.5	1	2	1	C1
2hkmA	2hkm	A	IV.4	1	1	7	C7
2hkmB	2hkm	B	IV.4	1	1	7	C7
2hkrA	2hkr	A	IV.4	1	1	7	C7
2hkrB	2hkr	B	IV.8	1	1	7	C7
2ho1A	2ho1	A	III.3	1	1	6	H
2ho1B	2ho1	B	III.3	1	1	6	H
2hqsA	2hqs	A	IV.4	1	2	6	C6
2hqsD	2hqs	D	IV.4	1	2	6	C6
2hr7A	2hr7	A	III.2	3	3	1	C1
2hr7B	2hr7	B	III.2	3	3	1	C1
2hu7A	2hu7	A	IV.4	1	2	1	C1
2hu8B	2hu8	B	IV.4	1	2	1	C1
2hxcA	2hxc	A	IV.4	1	1	7	C7
2hxcB	2hxc	B	IV.4	1	1	7	C7
2hyeA	2hye	A	IV.4	3	4	1	C1
2hyeC	2hye	C	III.3	1	5	1	C1
2hyzA	2hyz	A	III.3	1	1	1	C1
2i0rA	2i0r	A	IV.4	1	1	7	C7
2i0rB	2i0r	B	IV.4	1	1	7	C7
2i0sA	2i0s	A	IV.4	1	1	7	C7
2i0sB	2i0s	B	IV.4	1	1	7	C7
2i0tA	2i0t	A	IV.4	1	1	7	C7
2i0tB	2i0t	B	IV.4	1	1	7	C7
2i3sA	2i3s	A	IV.4	1	1	7	C7
2i3sE	2i3s	E	IV.4	1	1	7	C7
2i3tA	2i3t	A	IV.4	1	1	7	C7
2i3tC	2i3t	C	IV.4	1	1	7	C7
2i3tE	2i3t	E	IV.4	1	1	7	C7
2i3tG	2i3t	G	IV.4	1	1	7	C7
2i5vO	2i5v	O	III.5	1	1	1	C1
2i5zO	2i5z	O	III.5	1	1	1	C1
2iaaA	2iaa	A	IV.4	1	1	7	C7
2iaaD	2iaa	D	IV.4	1	1	7	C7
2iaeA	2iae	A	III.3	1	1	14	R
2iaeD	2iae	D	III.3	1	1	1	C1
2iaeE	2iae	E	III.3	1	1	8	R
2iaxA	2iax	A	IV.4	1	1	3	C3
2id5A	2id5	A	III.2	1	2	15	R
2id5B	2id5	B	III.2	1	2	15	R
2id5C	2id5	C	III.2	1	2	15	R
2id5D	2id5	D	III.2	1	2	1	C1
2ie3A	2ie3	A	III.3	1	1	14	R
2ie4A	2ie4	A	III.3	1	1	14	R
2iejA	2iej	A	III.3	1	1	1	C1
2ifgA	2ifg	A	III.2	1	3	1	C1
2ifgB	2ifg	B	III.2	1	3	1	C1
2ifuB	2ifu	B	III.3	1	1	12	H
2ifuC	2ifu	C	III.3	1	1	12	H
2ifuD	2ifu	D	III.3	1	1	12	R
2ihoA	2iho	A	IV.9	1	2	3	C3
2iouG	2iou	G	III.1	1	1	1	C1
2iq7E	2iq7	E	III.1	1	1	1	C1
2iq7F	2iq7	F	III.1	1	1	10	R
2iu8A	2iu8	A	III.1	1	3	1	C1
2iu8B	2iu8	B	III.1	1	3	1	C1
2iu8C	2iu8	C	III.1	1	3	1	C1
2iu9A	2iu9	A	III.1	1	3	1	C1
2iu9C	2iu9	C	III.1	1	3	1	C1
2iuaA	2iua	A	III.1	1	3	1	C1
2iuaC	2iua	C	III.1	1	3	1	C1
2iupA	2iup	A	IV.4	1	1	7	C7
2iupB	2iup	B	IV.4	1	1	7	C7
2iuqA	2iuq	A	IV.4	1	1	7	C7
2iuqB	2iuq	B	IV.4	1	1	7	C7
2iurA	2iur	A	IV.4	1	1	7	C7
2iurB	2iur	B	IV.4	1	1	7	C7
2iuvA	2iuv	A	IV.4	1	1	7	C7
2iuvB	2iuv	B	IV.4	1	1	7	C7
2ivzC	2ivz	C	IV.4	1	2	6	C6
2iwvA	2iwv	A	IV.2	1	1	7	C7
2iwvB	2iwv	B	IV.2	1	1	7	C7
2iwvC	2iwv	C	IV.2	1	1	7	C7
2iwvD	2iwv	D	IV.2	1	1	7	C7
2ixuA	2ixu	A	III.4	2	2	1	C1
2ixvA	2ixv	A	III.4	2	2	1	C1
2j04A	2j04	A	IV.4	1	2	1	C1
2j55H	2j55	H	IV.4	1	1	7	C7
2j55J	2j55	J	IV.4	1	1	7	C7
2j56H	2j56	H	IV.4	1	1	7	C7
2j56J	2j56	J	IV.4	1	1	1	C1
2j57G	2j57	G	IV.4	1	1	7	C7
2j57H	2j57	H	IV.4	1	1	1	C1
2j57I	2j57	I	IV.4	1	1	7	C7
2j57J	2j57	J	IV.4	1	1	7	C7
2j8kA	2j8k	A	III.1	1	1	1	C1
2j8sD	2j8s	D	III.3	1	1	5	H
2j8sE	2j8s	E	III.3	1	1	5	H
2j9qA	2j9q	A	III.3	1	1	1	C1
2jdqA	2jdq	A	III.3	1	1	9	H
2jdqB	2jdq	B	III.3	1	1	9	H
2je0A	2je0	A	III.2	1	1	5	R
2je0B	2je0	B	III.2	1	1	5	R
2je0C	2je0	C	III.2	1	1	5	R
2je0D	2je0	D	III.2	1	1	5	R
2je0E	2je0	E	III.2	1	1	5	R
2je0F	2je0	F	III.2	1	1	5	R
2je1A	2je1	A	III.2	1	1	5	R
2je1B	2je1	B	III.2	1	1	5	R
2je1C	2je1	C	III.2	1	1	5	R
2je1D	2je1	D	III.2	1	1	5	R
2jf3A	2jf3	A	III.1	1	1	1	C1
2jk4A	2jk4	A	IV.2	1	1	1	C1
2jkrB	2jkr	B	III.3	1	1	1	C1
2jkrE	2jkr	E	III.3	1	1	14	R
2jktA	2jkt	A	III.3	1	1	1	C1
2jktB	2jkt	B	III.3	1	1	14	R
2jktE	2jkt	E	III.3	1	1	14	R
2jqdA	2jqd	A	III.2	1	1	1	C1
2jqyA	2jqy	A	IV.2	1	1	1	C1
2k2cA	2k2c	A	III.4	1	2	1	C1
2mhkA	2mhk	A	III.3	1	1	1	C1
2n3dA	2n3d	A	III.1	1	1	1	C1
2n3vA	2n3v	A	III.3	1	1	1	C1
2npoA	2npo	A	III.1	1	2	1	C1
2nppA	2npp	A	III.3	1	1	15	R
2nppB	2npp	B	III.3	1	1	8	R
2nppD	2npp	D	III.3	1	1	15	R
2nuwA	2nuw	A	IV.1	1	1	8	C8
2nuwB	2nuw	B	IV.1	1	1	8	C8
2nuxA	2nux	A	IV.1	1	1	8	C8
2nuyA	2nuy	A	IV.1	1	1	1	C1
2nv2K	2nv2	K	IV.1	1	1	4	C4
2nv9B	2nv9	B	IV.1	1	2	1	C1
2nw0B	2nw0	B	IV.1	1	1	1	C1
2nylA	2nyl	A	III.3	1	1	15	R
2nylB	2nyl	B	III.3	1	1	8	R
2nylD	2nyl	D	III.3	1	1	15	R
2nylE	2nyl	E	III.3	1	1	8	R
2nymA	2nym	A	III.3	1	1	15	R
2nymB	2nym	B	III.3	1	1	8	R
2nymD	2nym	D	III.3	1	1	1	C1
2nymE	2nym	E	III.3	1	1	8	R
2o0bA	2o0b	A	IV.5	1	2	2	C2
2o15A	2o15	A	IV.5	1	2	6	D3
2o4vB	2o4v	B	IV.2	1	1	1	C1
2o56D	2o56	D	IV.1	1	2	1	C1
2o6qA	2o6q	A	III.2	1	1	10	R
2o6rA	2o6r	A	III.1	1	1	7	R
2o6sA	2o6s	A	III.2	1	1	8	R
2o6sB	2o6s	B	III.2	1	1	8	R
2o7qA	2o7q	A	IV.1	1	3	1	C1
2o9kA	2o9k	A	IV.4	1	1	7	C7
2o9kC	2o9k	C	IV.4	1	1	7	C7
2oagA	2oag	A	IV.4	1	2	1	C1
2oagD	2oag	D	IV.8	1	2	1	C1
2oczA	2ocz	A	IV.1	1	1	1	C1
2odlA	2odl	A	III.1	1	1	1	C1
2oejA	2oej	A	IV.1	1	2	1	C1
2ofjB	2ofj	B	IV.1	1	2	1	C1
2og9A	2og9	A	IV.1	1	2	1	C1
2og9B	2og9	B	IV.1	1	2	1	C1
2ogzB	2ogz	B	IV.4	1	2	1	C1
2oi5A	2oi5	A	III.1	1	2	1	C1
2oi5B	2oi5	B	III.1	1	2	1	C1
2oi6A	2oi6	A	III.1	1	2	1	C1
2oi6B	2oi6	B	III.1	1	2	1	C1
2oi7A	2oi7	A	III.1	1	2	1	C1
2oi7B	2oi7	B	III.1	1	2	1	C1
2oizA	2oiz	A	IV.4	1	1	7	C7
2oizB	2oiz	B	IV.4	1	1	7	C7
2ojhA	2ojh	A	IV.4	1	1	6	C6
2ojyA	2ojy	A	IV.4	1	1	7	C7
2ojyB	2ojy	B	IV.4	1	1	7	C7
2ok4A	2ok4	A	IV.4	1	1	7	C7
2ok4B	2ok4	B	IV.4	1	1	7	C7
2ok6A	2ok6	A	IV.4	1	1	7	C7
2ok6B	2ok6	B	IV.4	1	1	7	C7
2ol6O	2ol6	O	III.5	1	1	1	C1
2ol8O	2ol8	O	III.5	1	1	1	C1
2oncC	2onc	C	IV.4	1	2	1	C1
2ondA	2ond	A	III.3	1	1	1	C1
2ondB	2ond	B	III.3	1	1	7	R
2oogD	2oog	D	IV.1	1	1	1	C1
2ophB	2oph	B	IV.4	1	2	1	C1
2oqhA	2oqh	A	IV.1	1	2	1	C1
2oqyH	2oqy	H	IV.1	1	2	1	C1
2otdC	2otd	C	IV.1	1	1	1	C1
2ovrB	2ovr	B	IV.4	1	2	8	C8
2ox1A	2ox1	A	IV.1	1	1	1	C1
2oy1O	2oy1	O	III.5	1	1	1	C1
2oy5O	2oy5	O	III.5	1	1	1	C1
2oy7A	2oy7	A	III.5	1	2	1	C1
2oy8A	2oy8	A	III.5	1	2	1	C1
2oybO	2oyb	O	III.5	1	1	1	C1
2oz3A	2oz3	A	IV.1	1	2	1	C1
2oz3B	2oz3	B	IV.1	1	2	1	C1
2oz3E	2oz3	E	IV.1	1	2	1	C1
2p2cP	2p2c	P	III.3	1	1	5	H
2p2cQ	2p2c	Q	III.3	1	1	5	H
2p2cR	2p2c	R	III.3	1	1	5	H
2p2cS	2p2c	S	III.3	1	1	5	H
2p2cT	2p2c	T	III.3	1	1	5	H
2p2cU	2p2c	U	III.3	1	1	5	H
2p2oB	2p2o	B	III.1	1	1	1	C1
2p2oC	2p2o	C	III.1	1	1	1	C1
2p2oE	2p2o	E	III.1	1	1	1	C1
2p4oA	2p4o	A	IV.4	1	1	3	C3
2p76E	2p76	E	IV.1	1	1	1	C1
2p76F	2p76	F	IV.1	1	1	1	C1
2p88A	2p88	A	IV.1	1	2	1	C1
2p88D	2p88	D	IV.1	1	2	1	C1
2p88E	2p88	E	IV.1	1	2	1	C1
2p88F	2p88	F	IV.1	1	2	1	C1
2p88G	2p88	G	IV.1	1	2	1	C1
2p8qA	2p8q	A	III.3	1	1	1	C1
2p9iC	2p9i	C	IV.4	1	1	7	C7
2p9kC	2p9k	C	IV.4	1	1	7	C7
2p9nC	2p9n	C	IV.4	1	1	7	C7
2p9pC	2p9p	C	IV.4	1	1	7	C7
2p9sC	2p9s	C	IV.4	1	1	7	C7
2p9uC	2p9u	C	IV.4	1	1	7	C7
2pbiB	2pbi	B	IV.4	1	1	7	C7
2pbiD	2pbi	D	IV.4	1	1	7	C7
2pceA	2pce	A	IV.1	1	2	1	C1
2pceC	2pce	C	IV.1	1	2	1	C1
2pecA	2pec	A	III.1	1	1	1	C1
2pf4A	2pf4	A	III.3	1	1	12	R
2pf4B	2pf4	B	III.3	1	1	1	C1
2pf4C	2pf4	C	III.3	1	1	1	C1
2pf4D	2pf4	D	III.3	1	1	12	R
2pgeA	2pge	A	IV.1	1	2	1	C1
2pgwA	2pgw	A	IV.1	1	2	1	C1
2pgwC	2pgw	C	IV.1	1	2	1	C1
2pgwD	2pgw	D	IV.1	1	2	1	C1
2pgwF	2pgw	F	IV.1	1	2	1	C1
2pgwH	2pgw	H	IV.1	1	2	1	C1
2pi3O	2pi3	O	III.5	1	1	1	C1
2pigA	2pig	A	III.1	1	1	14	R
2pkgA	2pkg	A	III.3	1	1	1	C1
2pkgB	2pkg	B	III.3	1	1	1	C1
2pl2A	2pl2	A	III.3	1	1	5	H
2pl2B	2pl2	B	III.3	1	1	10	R
2pm6B	2pm6	B	IV.4	1	1	6	C6
2pm6D	2pm6	D	IV.4	1	1	6	C6
2pm7B	2pm7	B	IV.4	1	1	6	C6
2pm7D	2pm7	D	IV.4	1	1	6	C6
2pm9B	2pm9	B	IV.4	1	1	6	C6
2pn5A	2pn5	A	IV.6	2	10	1	C1
2pnnA	2pnn	A	III.3	1	1	6	H
2pp0B	2pp0	B	IV.1	1	2	1	C1
2pp1A	2pp1	A	IV.1	1	2	1	C1
2pp1C	2pp1	C	IV.1	1	2	1	C1
2pp1D	2pp1	D	IV.1	1	2	1	C1
2pp1E	2pp1	E	IV.1	1	2	1	C1
2pp1F	2pp1	F	IV.1	1	2	1	C1
2pp3C	2pp3	C	IV.1	1	2	1	C1
2ppgA	2ppg	A	IV.1	1	2	1	C1
2pq9A	2pq9	A	IV.5	1	2	6	D3
2pqbA	2pqb	A	IV.5	1	2	2	C2
2pqcA	2pqc	A	IV.5	1	2	2	C2
2pqdA	2pqd	A	IV.5	1	2	2	C2
2prnA	2prn	A	IV.2	1	1	8	C8
2pygB	2pyg	B	III.1	1	1	12	H
2pyhA	2pyh	A	III.1	1	1	12	H
2pyhB	2pyh	B	III.1	1	1	12	H
2pz0B	2pz0	B	IV.1	1	1	1	C1
2q4gW	2q4g	W	III.2	1	1	16	R
2q4gY	2q4g	Y	III.2	1	1	16	R
2q5dA	2q5d	A	III.3	1	1	1	C1
2q7fA	2q7f	A	III.3	1	1	6	H
2q7fB	2q7f	B	III.3	1	1	6	H
2q7qA	2q7q	A	IV.4	1	1	7	C7
2q7qB	2q7q	B	IV.4	1	1	7	C7
2qc5A	2qc5	A	IV.4	1	1	7	C7
2qc9A	2qc9	A	III.3	1	1	6	H
2qc9B	2qc9	B	III.3	1	1	6	H
2qdeA	2qde	A	IV.1	1	2	1	C1
2qdeD	2qde	D	IV.1	1	2	1	C1
2qezA	2qez	A	IV.1	1	1	1	C1
2qfqA	2qfq	A	IV.5	1	2	6	D3
2qftA	2qft	A	IV.5	1	2	6	D3
2qfuA	2qfu	A	IV.5	1	2	6	D3
2qgyA	2qgy	A	IV.1	1	2	1	C1
2qiaA	2qia	A	III.1	1	1	1	C1
2qivX	2qiv	X	III.1	1	1	10	R
2qj6A	2qj6	A	III.4	1	1	3	H
2qj6B	2qj6	B	III.4	1	1	3	H
2qk1A	2qk1	A	III.3	1	1	6	R
2qk2A	2qk2	A	III.3	1	1	6	R
2qkxA	2qkx	A	III.1	1	2	1	C1
2qm9B	2qm9	B	IV.2	1	1	5	C5
2qmrA	2qmr	A	III.3	1	1	19	R
2qmrB	2qmr	B	III.3	1	1	1	C1
2qmrC	2qmr	C	III.3	1	1	1	C1
2qmrD	2qmr	D	III.3	1	1	1	C1
2qnaA	2qna	A	III.3	1	1	1	C1
2qtkA	2qtk	A	IV.2	1	1	1	C1
2qtkB	2qtk	B	IV.2	1	1	1	C1
2qxvA	2qxv	A	IV.4	1	1	7	C7
2qy1B	2qy1	B	III.1	1	1	9	H
2qygD	2qyg	D	IV.1	1	2	1	C1
2qyiB	2qyi	B	IV.3	1	1	3	C3
2qyiD	2qyi	D	IV.3	1	1	3	C3
2qyjA	2qyj	A	III.3	1	1	5	H
2qzaA	2qza	A	III.1	1	2	1	C1
2r17C	2r17	C	III.3	1	1	6	R
2r17D	2r17	D	III.3	1	1	6	R
2r19A	2r19	A	III.5	1	1	4	H
2r1aA	2r1a	A	III.5	1	1	4	H
2r1aB	2r1a	B	III.5	1	1	4	H
2r1aC	2r1a	C	III.5	1	1	4	H
2r1aD	2r1a	D	III.5	1	1	4	H
2r1aE	2r1a	E	III.5	1	1	4	H
2r1aF	2r1a	F	III.5	1	1	4	H
2r1aG	2r1a	G	III.5	1	1	4	H
2r1aH	2r1a	H	III.5	1	1	4	H
2r2lA	2r2l	A	III.3	1	1	8	R
2r8wB	2r8w	B	IV.1	1	1	8	C8
2r94C	2r94	C	IV.1	1	1	1	C1
2r9uA	2r9u	A	III.2	1	1	6	R
2r9uB	2r9u	B	III.2	1	1	6	R
2r9uC	2r9u	C	III.2	1	1	6	R
2r9uD	2r9u	D	III.2	1	1	6	R
2rfaA	2rfa	A	III.3	1	1	6	H
2rfmA	2rfm	A	III.3	1	1	5	H
2rfmB	2rfm	B	III.3	1	1	5	H
2rijA	2rij	A	III.1	1	2	1	C1
2rl1A	2rl1	A	IV.5	1	2	6	D3
2rl2A	2rl2	A	IV.5	1	2	6	D3
2sqcA	2sqc	A	IV.6	2	2	1	C1
2trcB	2trc	B	IV.4	1	1	7	C7
2uveB	2uve	B	III.1	1	2	1	C1
2uvfA	2uvf	A	III.1	1	2	1	C1
2uvfB	2uvf	B	III.1	1	2	1	C1
2uvkB	2uvk	B	IV.4	1	1	6	C6
2uwjG	2uwj	G	III.3	1	1	3	H
2uy1A	2uy1	A	III.3	1	1	1	C1
2uzxA	2uzx	A	III.2	1	3	9	R
2uzxC	2uzx	C	III.2	1	3	1	C1
2uzyA	2uzy	A	III.2	1	3	9	R
2uzyC	2uzy	C	III.2	1	3	9	R
2v04A	2v04	A	III.4	1	1	1	C1
2v0hA	2v0h	A	III.1	1	2	1	C1
2v0iA	2v0i	A	III.1	1	2	1	C1
2v0jA	2v0j	A	III.1	1	2	1	C1
2v0kA	2v0k	A	III.1	1	2	1	C1
2v0lA	2v0l	A	III.1	1	2	1	C1
2v4hC	2v4h	C	III.3	1	1	4	H
2v5iA	2v5i	A	III.1	1	2	1	C1
2v5qC	2v5q	C	III.3	1	1	4	H
2v5qD	2v5q	D	III.3	1	1	4	H
2v70A	2v70	A	III.1	1	1	8	R
2v70B	2v70	B	III.2	1	1	8	R
2v70C	2v70	C	III.2	1	1	8	R
2v70D	2v70	D	III.2	1	1	8	R
2v81A	2v81	A	IV.1	1	1	8	C8
2v82A	2v82	A	IV.1	1	1	1	C1
2v9dA	2v9d	A	IV.1	1	1	1	C1
2v9dD	2v9d	D	IV.1	1	1	1	C1
2v9sA	2v9s	A	III.2	1	1	8	R
2v9sB	2v9s	B	III.2	1	1	1	C1
2v9sC	2v9s	C	III.2	1	1	8	R
2v9sD	2v9s	D	III.2	1	1	1	C1
2v9tB	2v9t	B	III.2	1	1	8	R
2vbmA	2vbm	A	III.1	1	2	1	C1
2vc6B	2vc6	B	IV.1	1	1	1	C1
2vd4A	2vd4	A	III.1	1	2	1	C1
2vdcA	2vdc	A	III.1	1	5	1	C1
2vdcC	2vdc	C	III.1	1	5	1	C1
2vdcE	2vdc	E	III.1	1	5	1	C1
2vdhF	2vdh	F	IV.1	1	2	1	C1
2vdnA	2vdn	A	IV.8	1	1	7	C7
2vdoA	2vdo	A	IV.8	1	1	7	C7
2vduB	2vdu	B	IV.4	1	1	7	C7
2vduD	2vdu	D	IV.4	1	1	7	C7
2vfnA	2vfn	A	III.1	1	2	13	R
2vfqA	2vfq	A	III.1	1	2	13	H
2vgyA	2vgy	A	III.3	1	1	1	C1
2vheA	2vhe	A	III.1	1	2	1	C1
2vheB	2vhe	B	III.1	1	2	1	C1
2vk7A	2vk7	A	IV.4	1	1	1	C1
2vpjA	2vpj	A	IV.4	1	1	6	C6
2vq2A	2vq2	A	III.3	1	1	1	C1
2vqiA	2vqi	A	IV.2	1	2	1	C1
2vqiB	2vqi	B	IV.2	1	2	1	C1
2vseA	2vse	A	IV.9	4	5	1	C1
2vvzA	2vvz	A	IV.4	1	1	6	C6
2vvzB	2vvz	B	IV.4	1	1	6	C6
2vyiA	2vyi	A	III.3	1	1	1	C1
2vyuA	2vyu	A	III.4	1	1	1	C1
2w0vA	2w0v	A	III.1	1	2	1	C1
2w0wA	2w0w	A	III.1	1	2	1	C1
2w16A	2w16	A	IV.2	1	3	1	C1
2w7zA	2w7z	A	III.1	1	1	9	H
2w8bA	2w8b	A	IV.4	1	2	6	C6
2w8bB	2w8b	B	IV.4	1	2	6	C6
2w8bD	2w8b	D	IV.4	1	2	6	C6
2w8bF	2w8b	F	IV.4	1	2	6	C6
2wbcA	2wbc	A	IV.3	1	1	3	C3
2wg4B	2wg4	B	IV.4	1	3	6	C6
2whjA	2whj	A	IV.1	1	1	1	C1
2wldB	2wld	B	III.1	1	1	1	C1
2wldC	2wld	C	III.1	1	1	1	C1
2wleA	2wle	A	III.1	1	1	8	R
2wleB	2wle	B	III.1	1	1	1	C1
2wleC	2wle	C	III.1	1	1	8	H
2wlfA	2wlf	A	III.1	1	1	8	H
2wlfB	2wlf	B	III.1	1	1	1	C1
2wlfC	2wlf	C	III.1	1	1	1	C1
2wlgA	2wlg	A	III.1	1	1	1	C1
2wlgB	2wlg	B	III.1	1	1	1	C1
2wlgC	2wlg	C	III.1	1	1	1	C1
2wozA	2woz	A	IV.4	1	1	1	C1
2wpbD	2wpb	D	IV.1	1	1	1	C1
2wqpA	2wqp	A	IV.1	1	2	8	C8
2wquB	2wqu	B	III.2	1	3	9	R
2wquC	2wqu	C	III.2	1	3	9	R
2wquD	2wqu	D	III.2	1	3	9	H
2wquE	2wqu	E	III.2	1	3	1	C1
2wqvA	2wqv	A	III.2	1	3	9	R
2wqvB	2wqv	B	III.2	1	3	9	R
2wqwA	2wqw	A	III.2	1	3	9	R
2wqwB	2wqw	B	III.2	1	3	9	R
2wqxA	2wqx	A	III.2	1	3	9	H
2wqxB	2wqx	B	III.2	1	3	9	R
2wviA	2wvi	A	III.3	1	1	4	R
2wvpA	2wvp	A	IV.2	1	1	7	C7
2ww5A	2ww5	A	III.4	2	2	1	C1
2wwcA	2wwc	A	III.4	2	2	1	C1
2wzmA	2wzm	A	IV.1	1	1	8	C8
2x19B	2x19	B	III.3	1	1	1	C1
2x8oA	2x8o	A	III.4	1	1	10	R
2xa7B	2xa7	B	III.3	1	1	12	R
2xbgA	2xbg	A	IV.4	1	1	7	C7
2xcbA	2xcb	A	III.3	1	1	1	C1
2xeeA	2xee	A	III.3	1	1	5	H
2xeeB	2xee	B	III.3	1	1	5	H
2xeeC	2xee	C	III.3	1	1	5	H
2xeeD	2xee	D	III.3	1	1	5	H
2xehA	2xeh	A	III.3	1	1	5	H
2xehB	2xeh	B	III.3	1	1	5	H
2xehC	2xeh	C	III.3	1	1	5	H
2xevA	2xev	A	III.3	1	1	1	C1
2xl2A	2xl2	A	IV.4	1	1	7	C7
2xl2B	2xl2	B	IV.4	1	1	7	C7
2xl3A	2xl3	A	IV.4	1	1	7	C7
2xl3B	2xl3	B	IV.4	1	1	7	C7
2xn4A	2xn4	A	IV.4	1	1	6	C6
2xn4B	2xn4	B	IV.4	1	1	6	C6
2xt2B	2xt2	B	III.1	1	1	1	C1
2xt4A	2xt4	A	III.1	1	1	1	C1
2xu7A	2xu7	A	IV.4	1	1	7	C7
2xu7B	2xu7	B	IV.4	1	1	7	C7
2xwtC	2xwt	C	III.1	1	1	9	R
2y0bG	2y0b	G	III.3	1	1	4	H
2y0bH	2y0b	H	III.3	1	1	4	H
2y0hA	2y0h	A	IV.2	1	1	1	C1
2y1lF	2y1l	F	III.3	1	1	5	H
2y5qA	2y5q	A	III.2	1	3	9	R
2yceE	2yce	E	IV.1	1	1	8	C8
2ydaB	2yda	B	IV.1	1	1	8	C8
2ydtA	2ydt	A	IV.4	1	1	6	C6
2yh3A	2yh3	A	IV.4	1	1	8	C8
2yjyA	2yjy	A	III.3	1	1	9	R
2yjyB	2yjy	B	III.3	1	1	9	R
2ymuB	2ymu	B	IV.4	2	2	14	C2
2ynnA	2ynn	A	IV.4	1	1	7	C7
2ynoA	2yno	A	IV.4	1	1	7	C7
2ynoB	2yno	B	IV.4	1	1	7	C7
2ynrA	2ynr	A	III.3	1	1	10	H
2ynsA	2yns	A	III.3	1	1	10	H
2ynsB	2yns	B	III.3	1	1	10	H
2ypfA	2ypf	A	III.3	1	1	1	C1
2yr1B	2yr1	B	IV.1	1	1	2	C2
2ysuA	2ysu	A	IV.2	1	2	1	C1
2yswC	2ysw	C	IV.1	1	1	2	C2
2yuhA	2yuh	A	III.1	1	1	7	H
2yvwA	2yvw	A	IV.5	1	2	6	D3
2yw3B	2yw3	B	IV.1	1	1	8	C8
2yw3E	2yw3	E	IV.1	1	1	8	C8
2yw4A	2yw4	A	IV.1	1	1	8	C8
2yxgC	2yxg	C	IV.1	1	1	8	C8
2yxgD	2yxg	D	IV.1	1	1	1	C1
2yytC	2yyt	C	IV.1	1	1	1	C1
2z2cA	2z2c	A	IV.5	1	2	6	D3
2z2cB	2z2c	B	IV.5	1	2	6	D3
2z2cC	2z2c	C	IV.5	1	2	6	D3
2z2cD	2z2c	D	IV.5	1	2	6	D3
2z2nA	2z2n	A	IV.4	1	1	7	C7
2z2oA	2z2o	A	IV.4	1	1	7	C7
2z2oB	2z2o	B	IV.4	1	1	7	C7
2z2oC	2z2o	C	IV.4	1	1	7	C7
2z2oD	2z2o	D	IV.4	1	1	7	C7
2z2pA	2z2p	A	IV.4	1	1	7	C7
2z2pB	2z2p	B	IV.4	1	1	7	C7
2z32A	2z32	A	IV.4	1	1	6	C6
2z49A	2z49	A	IV.9	2	3	1	C1
2z5jA	2z5j	A	III.3	1	1	1	C1
2z5kA	2z5k	A	III.3	1	1	1	C1
2z5mA	2z5m	A	III.3	1	1	1	C1
2z5nA	2z5n	A	III.3	1	1	18	R
2z5oA	2z5o	A	III.3	1	1	1	C1
2z62A	2z62	A	III.2	1	1	11	R
2z63A	2z63	A	III.2	1	2	1	C1
2z64A	2z64	A	III.2	1	2	1	C1
2z65A	2z65	A	III.2	1	1	11	R
2z65B	2z65	B	III.2	1	1	1	C1
2z66A	2z66	A	III.2	1	1	1	C1
2z66B	2z66	B	III.2	1	1	1	C1
2z66C	2z66	C	III.2	1	1	1	C1
2z66D	2z66	D	III.2	1	1	1	C1
2z6bA	2z6b	A	III.1	1	3	1	C1
2z6hA	2z6h	A	III.3	1	1	12	R
2z7xA	2z7x	A	III.2	1	2	11	R
2z7xB	2z7x	B	III.2	1	1	1	C1
2z80A	2z80	A	III.2	1	1	1	C1
2z80B	2z80	B	III.2	1	1	12	R
2z81A	2z81	A	III.2	1	2	1	C1
2z82A	2z82	A	III.2	1	2	1	C1
2z8gA	2z8g	A	III.1	1	2	1	C1
2z8gB	2z8g	B	III.1	1	2	1	C1
2z8sA	2z8s	A	IV.4	1	2	1	C1
2z8sB	2z8s	B	IV.4	1	2	1	C1
2zadA	2zad	A	IV.1	1	2	1	C1
2zc8B	2zc8	B	IV.1	1	2	1	C1
2zirA	2zir	A	III.3	1	1	1	C1
2zisA	2zis	A	III.3	1	1	1	C1
2zu0A	2zu0	A	III.1	1	1	8	H
2zu6B	2zu6	B	III.3	1	2	1	C1
2zu6E	2zu6	E	III.3	1	2	6	R
2zw9A	2zw9	A	IV.8	1	2	1	C1
2zw9B	2zw9	B	IV.8	1	2	1	C1
2zwaB	2zwa	B	IV.4	1	2	1	C1
2zz1B	2zz1	B	IV.1	1	1	4	C4
2zz2A	2zz2	A	IV.1	1	1	4	C4
2zz2B	2zz2	B	IV.1	1	1	4	C4
2zz3A	2zz3	A	IV.1	1	1	4	C4
2zz3B	2zz3	B	IV.1	1	1	4	C4
2zz4A	2zz4	A	IV.1	1	1	4	C4
2zz4B	2zz4	B	IV.1	1	1	4	C4
2zz6B	2zz6	B	IV.1	1	1	4	C4
2zz7A	2zz7	A	IV.1	1	1	4	C4
3a0fA	3a0f	A	IV.4	2	2	2	C2
3a13I	3a13	I	IV.1	1	2	1	C1
3a1mD	3a1m	D	III.1	1	1	1	C1
3a1mE	3a1m	E	III.1	1	1	1	C1
3a1mF	3a1m	F	III.1	1	1	1	C1
3a21B	3a21	B	IV.1	2	4	1	C1
3a3hA	3a3h	A	IV.1	1	1	8	C8
3a72A	3a72	A	IV.4	1	1	6	C6
3a79A	3a79	A	III.2	1	2	1	C1
3a79B	3a79	B	III.2	1	1	1	C1
3a7bA	3a7b	A	III.2	1	2	22	R
3a7cA	3a7c	A	III.2	1	2	1	C1
3aaaC	3aaa	C	III.3	1	1	3	H
3adeA	3ade	A	IV.4	1	1	6	C6
3ah8B	3ah8	B	IV.4	1	1	7	C7
3ajiA	3aji	A	III.3	1	1	7	H
3ajiC	3aji	C	III.3	1	1	7	H
3ajxA	3ajx	A	IV.1	1	1	8	C8
3ajxB	3ajx	B	IV.1	1	1	8	C8
3ajxC	3ajx	C	IV.1	1	1	8	C8
3ajxD	3ajx	D	IV.1	1	1	8	C8
3amrA	3amr	A	IV.4	1	1	3	C3
3amsA	3ams	A	IV.4	1	1	6	C6
3aqjP	3aqj	P	III.1	1	1	1	C1
3aqjQ	3aqj	Q	III.1	1	1	1	C1
3aqjR	3aqj	R	III.1	1	1	1	C1
3as4A	3as4	A	III.3	1	1	5	H
3as5A	3as5	A	III.3	1	1	5	H
3as5B	3as5	B	III.3	1	1	5	H
3asdA	3asd	A	III.3	1	1	1	C1
3asfA	3asf	A	III.3	1	1	5	H
3asfB	3asf	B	III.3	1	1	5	H
3asgA	3asg	A	III.3	1	1	5	H
3asgB	3asg	B	III.3	1	1	5	H
3ashA	3ash	A	III.3	1	1	5	H
3ashB	3ash	B	III.3	1	1	5	H
3b2dA	3b2d	A	III.2	1	1	1	C1
3b2uA	3b2u	A	III.2	1	1	6	R
3b2uB	3b2u	B	III.2	1	1	1	C1
3b2uM	3b2u	M	III.2	1	1	1	C1
3b7bA	3b7b	A	III.3	1	1	7	R
3b7bB	3b7b	B	III.3	1	1	7	H
3b7fA	3b7f	A	IV.8	1	1	7	C7
3b90A	3b90	A	III.1	1	1	8	H
3b95A	3b95	A	III.3	1	1	7	R
3b95B	3b95	B	III.3	1	1	7	R
3bg0A	3bg0	A	IV.4	1	1	6	C6
3bg0D	3bg0	D	IV.4	1	1	6	C6
3bg0E	3bg0	E	IV.4	1	1	6	C6
3bg0H	3bg0	H	IV.4	1	1	6	C6
3bg1A	3bg1	A	IV.4	1	1	6	C6
3bg1D	3bg1	D	IV.4	1	1	6	C6
3bg1E	3bg1	E	IV.4	1	1	6	C6
3bg1H	3bg1	H	IV.4	1	1	6	C6
3bjsB	3bjs	B	IV.1	1	2	1	C1
3boiB	3boi	B	III.1	1	-1	1	C1
3bsbA	3bsb	A	III.3	1	1	9	R
3bsbB	3bsb	B	III.3	1	1	9	R
3bsxA	3bsx	A	III.3	1	1	9	R
3bsxB	3bsx	B	III.3	1	1	9	R
3btrC	3btr	C	III.3	1	1	10	H
3bwsA	3bws	A	IV.4	1	2	7	C7
3bwtA	3bwt	A	III.3	1	1	9	R
3bx2A	3bx2	A	III.3	1	1	9	R
3bx3A	3bx3	A	III.3	1	1	9	R
3bx3B	3bx3	B	III.3	1	1	8	R
3bycA	3byc	A	IV.4	1	1	3	C3
3c5mB	3c5m	B	IV.4	1	1	7	C7
3c5wA	3c5w	A	III.3	1	1	6	R
3c6oB	3c6o	B	III.2	1	2	1	C1
3c6pB	3c6p	B	III.2	1	2	1	C1
3c75H	3c75	H	IV.4	1	1	7	C7
3c75J	3c75	J	IV.4	1	1	7	C7
3cfsB	3cfs	B	IV.4	1	1	7	C7
3cigA	3cig	A	III.2	1	2	1	C1
3cikB	3cik	B	IV.4	1	1	7	C7
3ciyA	3ciy	A	III.2	1	2	1	C1
3ciyB	3ciy	B	III.2	1	2	1	C1
3cjpA	3cjp	A	IV.1	1	1	1	C1
3ckaA	3cka	A	III.5	1	2	1	C1
3ckaB	3cka	B	III.5	1	2	1	C1
3ckfA	3ckf	A	III.5	1	1	1	C1
3ckgA	3ckg	A	III.5	1	1	1	C1
3ctlA	3ctl	A	IV.1	1	1	1	C1
3ctlB	3ctl	B	IV.1	1	1	8	C8
3ctlC	3ctl	C	IV.1	1	1	2	C2
3cu7A	3cu7	A	IV.6	2	12	1	C1
3d0cB	3d0c	B	IV.1	1	1	1	C1
3d60A	3d60	A	IV.4	1	1	5	C5
3d9hA	3d9h	A	III.3	1	1	7	H
3dpyA	3dpy	A	III.3	1	1	8	R
3du1X	3du1	X	III.1	1	1	1	C1
3dw8A	3dw8	A	III.3	1	1	15	R
3dw8D	3dw8	D	III.3	1	1	1	C1
3dwlC	3dwl	C	IV.4	1	1	7	C7
3dxkC	3dxk	C	IV.4	1	1	7	C7
3dxmC	3dxm	C	IV.4	1	1	7	C7
3e30A	3e30	A	III.3	1	1	8	R
3e32A	3e32	A	III.3	1	1	1	C1
3e33A	3e33	A	III.3	1	1	8	R
3e34A	3e34	A	III.3	1	1	8	R
3e37A	3e37	A	III.3	1	1	1	C1
3e3mA	3e3m	A	IV.5	1	2	2	C2
3e5zA	3e5z	A	IV.4	1	1	3	C3
3e5zB	3e5z	B	IV.8	1	1	3	C3
3e6jA	3e6j	A	III.2	1	1	1	C1
3ea5B	3ea5	B	III.3	1	1	1	C1
3ea5D	3ea5	D	III.3	1	1	15	R
3ebbD	3ebb	D	III.3	1	1	5	H
3ec5A	3ec5	A	III.5	1	2	1	C1
3edtB	3edt	B	III.3	1	1	10	R
3edtH	3edt	H	III.3	1	1	5	H
3eegB	3eeg	B	IV.1	1	1	8	C8
3eexA	3eex	A	III.5	1	2	1	C1
3eexB	3eex	B	III.5	1	2	1	C1
3ef2A	3ef2	A	IV.9	1	2	3	C3
3eg6A	3eg6	A	IV.4	1	1	7	C7
3ei1B	3ei1	B	IV.4	1	1	7	C7
3ei2B	3ei2	B	IV.4	1	1	7	C7
3ei3B	3ei3	B	IV.4	1	1	7	C7
3ei4B	3ei4	B	IV.4	1	1	7	C7
3ei4D	3ei4	D	IV.4	1	1	7	C7
3ei4F	3ei4	F	IV.4	1	1	7	C7
3eijA	3eij	A	III.3	1	2	2	R
3emhA	3emh	A	IV.4	1	1	7	C7
3emnX	3emn	X	IV.2	1	1	1	C1
3eskA	3esk	A	III.3	1	1	1	C1
3eu7A	3eu7	A	IV.4	1	1	7	C7
3eu9A	3eu9	A	III.3	1	1	7	H
3eu9B	3eu9	B	III.3	1	1	7	H
3eu9C	3eu9	C	III.3	1	1	7	H
3euvA	3euv	A	III.3	1	1	1	C1
3eweA	3ewe	A	IV.4	1	1	3	C3
3eweC	3ewe	C	IV.4	1	1	1	C1
3exrA	3exr	A	IV.1	1	1	4	C4
3exrB	3exr	B	IV.1	1	1	4	C4
3exrC	3exr	C	IV.1	1	1	4	C4
3exrD	3exr	D	IV.1	1	1	4	C4
3exsA	3exs	A	IV.1	1	1	8	C8
3exsB	3exs	B	IV.1	1	1	4	C4
3exsC	3exs	C	IV.1	1	1	4	C4
3exsD	3exs	D	IV.1	1	1	4	C4
3extA	3ext	A	IV.1	1	1	4	C4
3f3gE	3f3g	E	IV.4	1	1	6	C6
3f3pA	3f3p	A	IV.4	1	1	6	C6
3f3pI	3f3p	I	IV.4	1	1	6	C6
3f3pJ	3f3p	J	IV.4	1	1	6	C6
3f4nB	3f4n	B	IV.1	1	1	4	C4
3f4wA	3f4w	A	IV.1	1	1	4	C4
3f4wB	3f4w	B	IV.1	1	1	8	C8
3f6kA	3f6k	A	IV.4	1	3	10	C10
3f6qA	3f6q	A	III.3	1	1	5	H
3fcuA	3fcu	A	IV.4	1	1	7	C7
3fexC	3fex	C	III.3	1	1	10	H
3feyC	3fey	C	III.3	1	1	10	H
3fgaA	3fga	A	III.3	1	1	15	R
3fgbA	3fgb	A	IV.4	1	1	7	C7
3fgbB	3fgb	B	IV.4	1	1	7	C7
3fjxA	3fjx	A	IV.5	1	2	6	D3
3fk0A	3fk0	A	IV.5	1	2	6	D3
3fk1A	3fk1	A	IV.5	1	2	6	D3
3fm0A	3fm0	A	IV.4	1	1	7	C7
3fmoA	3fmo	A	IV.8	1	1	7	C7
3frxA	3frx	A	IV.4	1	1	7	C7
3frxB	3frx	B	IV.4	1	1	7	C7
3frxC	3frx	C	IV.4	1	1	7	C7
3frxD	3frx	D	IV.4	1	1	7	C7
3fvzA	3fvz	A	IV.4	1	1	3	C3
3fxiA	3fxi	A	III.2	1	2	1	C1
3fxiB	3fxi	B	III.2	1	2	1	C1
3g04C	3g04	C	III.1	1	1	9	R
3g18B	3g18	B	IV.1	1	1	1	C1
3g1aA	3g1a	A	IV.1	1	1	4	C4
3g1aB	3g1a	B	IV.1	1	1	8	C8
3g1dA	3g1d	A	IV.1	1	1	4	C4
3g1dB	3g1d	B	IV.1	1	1	4	C4
3g1fA	3g1f	A	IV.1	1	1	4	C4
3g1fB	3g1f	B	IV.1	1	1	8	C8
3g1fD	3g1f	D	IV.1	1	1	8	C8
3g1fE	3g1f	E	IV.1	1	1	4	C4
3g1fG	3g1f	G	IV.1	1	1	1	C1
3g1fH	3g1f	H	IV.1	1	1	8	C8
3g1fJ	3g1f	J	IV.1	1	1	8	C8
3g1fK	3g1f	K	IV.1	1	1	8	C8
3g1fL	3g1f	L	IV.1	1	1	8	C8
3g1fM	3g1f	M	IV.1	1	1	4	C4
3g1hA	3g1h	A	IV.1	1	1	4	C4
3g1hC	3g1h	C	IV.1	1	1	4	C4
3g1hD	3g1h	D	IV.1	1	1	8	C8
3g1hE	3g1h	E	IV.1	1	1	4	C4
3g1hG	3g1h	G	IV.1	1	1	8	C8
3g1hI	3g1h	I	IV.1	1	1	1	C1
3g1hJ	3g1h	J	IV.1	1	1	8	C8
3g1hK	3g1h	K	IV.1	1	1	8	C8
3g1hL	3g1h	L	IV.1	1	1	4	C4
3g1hM	3g1h	M	IV.1	1	1	4	C4
3g1vA	3g1v	A	IV.1	1	1	8	C8
3g1vB	3g1v	B	IV.1	1	1	8	C8
3g1xA	3g1x	A	IV.1	1	1	4	C4
3g1xB	3g1x	B	IV.1	1	1	4	C4
3g1yA	3g1y	A	IV.1	1	1	1	C1
3g22A	3g22	A	IV.1	1	1	4	C4
3g22B	3g22	B	IV.1	1	1	8	C8
3g24A	3g24	A	IV.1	1	1	4	C4
3g24B	3g24	B	IV.1	1	1	1	C1
3g3aE	3g3a	E	III.2	1	1	6	R
3g3bC	3g3b	C	III.2	1	1	6	R
3g4eA	3g4e	A	IV.4	1	1	3	C3
3g4eB	3g4e	B	IV.4	1	1	2	C2
3g4hA	3g4h	A	IV.4	1	1	2	C2
3g4hB	3g4h	B	IV.8	1	1	6	C6
3gfcA	3gfc	A	IV.4	1	1	7	C7
3gg7A	3gg7	A	IV.1	1	1	1	C1
3gkfA	3gkf	A	IV.1	1	1	8	C8
3gniA	3gni	A	III.3	1	1	7	H
3gozA	3goz	A	III.2	1	1	1	C1
3grlA	3grl	A	III.3	1	1	11	H
3gs3A	3gs3	A	III.3	1	1	1	C1
3gvoA	3gvo	A	III.3	1	1	9	R
3gvtA	3gvt	A	III.3	1	1	9	R
3gvtB	3gvt	B	III.3	1	1	9	R
3gw4B	3gw4	B	III.3	1	1	5	H
3gyzA	3gyz	A	III.3	1	1	1	C1
3h3dX	3h3d	X	III.3	1	1	9	R
3h3dY	3h3d	Y	III.3	1	1	9	R
3h6jA	3h6j	A	IV.4	1	2	6	C6
3hfqA	3hfq	A	IV.4	1	1	7	C7
3hfqB	3hfq	B	IV.4	1	1	7	C7
3hg0D	3hg0	D	III.3	1	1	4	H
3hlhA	3hlh	A	IV.4	1	1	3	C3
3hlhC	3hlh	C	IV.4	1	1	3	C3
3hliB	3hli	B	IV.4	1	1	3	C3
3hliC	3hli	C	IV.4	1	1	3	C3
3hpfA	3hpf	A	IV.1	1	2	1	C1
3hraA	3hra	A	III.3	1	1	6	H
3hrpA	3hrp	A	IV.4	1	2	6	C6
3hw9A	3hw9	A	IV.2	1	1	1	C1
3hxjA	3hxj	A	IV.4	1	1	6	R
3hxjD	3hxj	D	IV.4	1	1	6	R
3hxrA	3hxr	A	IV.4	1	2	1	C1
3hymB	3hym	B	III.3	1	2	8	H
3hymD	3hym	D	III.3	1	1	1	C1
3hymF	3hym	F	III.3	1	1	1	C1
3hymH	3hym	H	III.3	1	1	8	H
3hymJ	3hym	J	III.3	1	1	8	H
3hymL	3hym	L	III.3	1	1	8	H
3i1cA	3i1c	A	IV.4	1	1	3	C3
3i2xB	3i2x	B	IV.3	1	1	3	C3
3iebA	3ieb	A	IV.1	1	1	4	C4
3iebB	3ieb	B	IV.1	1	1	4	C4
3iebD	3ieb	D	IV.1	1	1	4	C4
3iebE	3ieb	E	IV.1	1	1	4	C4
3ifqA	3ifq	A	III.3	1	1	1	C1
3igjC	3igj	C	III.1	1	1	1	C1
3ii7A	3ii7	A	IV.4	1	1	6	C6
3iipF	3iip	F	IV.1	1	1	8	C8
3iiwA	3iiw	A	IV.4	1	1	7	C7
3ij0A	3ij0	A	IV.4	1	1	7	C7
3ij1A	3ij1	A	IV.4	1	1	7	C7
3ijcA	3ijc	A	IV.4	1	1	7	C7
3ik4B	3ik4	B	IV.1	1	2	1	C1
3ikoA	3iko	A	IV.4	1	1	6	C6
3ikoD	3iko	D	IV.4	1	1	6	C6
3ikoG	3iko	G	IV.4	1	1	6	C6
3inbB	3inb	B	IV.4	1	1	1	C1
3inpA	3inp	A	IV.1	1	1	2	C2
3issA	3iss	A	IV.5	1	2	6	D3
3issC	3iss	C	IV.5	1	2	6	D3
3issD	3iss	D	IV.5	1	2	6	D3
3issE	3iss	E	IV.5	1	2	6	D3
3issF	3iss	F	IV.5	1	2	6	D3
3issG	3iss	G	IV.5	1	2	6	D3
3issH	3iss	H	IV.5	1	2	6	D3
3issI	3iss	I	IV.5	1	2	6	D3
3issJ	3iss	J	IV.5	1	2	6	D3
3issK	3iss	K	IV.5	1	2	6	D3
3issL	3iss	L	IV.5	1	2	6	D3
3iwpF	3iwp	F	IV.1	1	1	8	C8
[truncated: 1,504 more rows]
